# Supplementary material for: DRP1 and MID49 co-diffusion scans mitochondria for fission
Source: Nat Cell Biol. 2026 Jun 11;28(7):1393–407. doi: 10.1038/s41556-026-01986-w (PMC13364638; doi:10.1038/s41556-026-01986-w)
Supplement: Supplementary file 14 — Light microscopy reporting table for SIM acquisitions performed on the ZEISS ELYRA 7 system, including imaging settings, acquisition parameters, fluorophores, objectives, detectors and image processing details used in this study. [file 41556_2026_1986_MOESM14_ESM.xlsx]

## Sheet: SIM_Elyra7
Light microscopy reporting table
Please fill out each cell as directed, instructions in italics can be deleted as you complete each cell.
Hardware
Instrument and Camera	Zeiss Elyra 7 structured illumination microscope (SIM2 mode), equipped with 2 PCO Edge sCMOS cameras.
Resolution	Plan-Apochromat 63×/1.4 NA Oil, ∞/0.17, high-NA immersion objective used for all SIM acquisitions.
Filters and Light Sources	HR Diode lasers at 488 nm (for mEGFP) and 561nm (Mitotracker orange) 642 nm (for MitoTracker Deep Red). Filter set: SBS LP560, lens 1.6, dichroic 405/488/561/642, 32 µm G4 grating.
Quality Control
Is this the first report of the instrument? If yes, response to the below points is required and providing validation data is encouraged.
Yes	yes
For all instruments, confirm that the following quality control processes were run:
yes	Confirmed
yes	yes	Field homogeneity is assessed.
yes	yes	Illumination power stability is tested.
yes	yes	Stage drift is assessed.
yes	yes	Camera/detector noise is measured.
Methodology
Sample preparation and imaging	Live-cell super-resolution imaging was performed using lattice structured illumination microscopy (SIM²). Cells were maintained at 37 °C and 5% CO₂ in a stage-top incubation chamber during imaging. Identical acquisition settings were used across experiments, with laser power and exposure times minimized to reduce photobleaching while maintaining a high signal-to-noise ratio. Raw data were acquire…
Fluorophores	For live-cell imaging, proteins of interest were expressed as fluorescent fusion constructs using mEGFP or mCherry tags. In specific experiments, mitochondria were stained with MitoTracker Orange CMTMRos (Cat. No. M7510, Invitrogen) or MitoTracker Deep Red FM (Cat. No. M22426, Invitrogen). Dyes were reconstituted in anhydrous DMSO to a 1 mM stock concentration and used at a final concentration of…
Acquisition
Software	Image acquisition was controlled using ZEN 3.0 SR FP2 (black, 64-bit) software (version 16.0.20.306, Carl Zeiss Microscopy GmbH) running on an Elyra 7 platform.
Enhancements	The SIM² module was used in Lattice SIM² Square pattern mode for super-resolution imaging. For live-cell time-lapse experiments, images were acquired in Burst mode to maximize temporal resolution while minimizing illumination exposure per frame.
Imaging parameters	Images were acquired using Lattice SIM² Square mode with Burst acquisition at an exposure time of 50 ms per channel. Channels were acquired sequentially in frame-fast mode.
Size	Raw image scaling was 0.063 µm/pixel in x–y and z. Each acquisition consisted of 13 phases and 2 channels (488 nm and 561 nm excitation)
Image Processing
Software	Imaris for particle detection and tracking
Workflow	The microscope was switched on and allowed to stabilize for at least 1 h before imaging. Camera alignment and system calibration were verified prior to acquisition. Imaging was performed in Lattice SIM² Square mode using a 13-phase sequential scanning pattern with frame-fast acquisition and an exposure time of 50 ms per frame. Each movie consisted of a 30–40 s time-lapse series, optimized to mini…
