# Supplementary material for: DRP1 and MID49 co-diffusion scans mitochondria for fission
Source: Nat Cell Biol. 2026 Jun 11;28(7):1393–407. doi: 10.1038/s41556-026-01986-w (PMC13364638; doi:10.1038/s41556-026-01986-w)
Supplement: Supplementary file 15 — Laser power measurements and illumination settings used for SIM imaging experiments at different acquisition timepoints/wavelengths. [file 41556_2026_1986_MOESM15_ESM.xlsx]

## Sheet: Tabelle1
	0	30	60
488	38	38	36				in mW	10x air objective
561	42	41	41
642	38	38	39
