# Supplementary material for: DRP1 and MID49 co-diffusion scans mitochondria for fission
Source: Nat Cell Biol. 2026 Jun 11;28(7):1393–407. doi: 10.1038/s41556-026-01986-w (PMC13364638; doi:10.1038/s41556-026-01986-w)
Supplement: Supplementary file 16 — Light microscopy reporting table for confocal microscopy acquisitions, including microscope configuration, imaging parameters, fluorophores, objectives, detectors and image processing details used throughout the study. [file 41556_2026_1986_MOESM16_ESM.xlsx]

## Sheet: Confocal
Light microscopy reporting table
Please fill out each cell as directed, instructions in italics can be deleted as you complete each cell.
Hardware
Instrument and Camera	Leica SP8 confocal on DMI6000B-CS inverted stand with White Light Laser (WLL) illumination; HYD detection.
Resolution	HC PL APO CS2 63×/1.40 oil.
Filters and Light Sources	405, 488 nm (WLL), 561 nm (WLL)
Quality Control
Is this the first report of the instrument? If yes, response to the below points is required and providing validation data is encouraged.
Yes
For all instruments, confirm that the following quality control processes were run:
n/a	Confirmed
Yes	yes	Field homogeneity is assessed.
yes	yes	Illumination power stability is tested.
yes	yes	Stage drift is assessed.
yes	yes	Camera/detector noise is measured.
Methodology
Sample preparation and imaging	Cells were seeded onto glass-bottom dishes (ibidi µ-Dish 35 mm high) and cultured for an additional 24 h at 37 °C and 5 % CO₂ before imaging. For live-cell experiments, cells were maintained in phenol red-free DMEM supplemented with 10 % FBS. When indicated, mitochondria were labeled with MitoTracker Deep Red FM (Cat. No. M22426, Invitrogen), prepared as a 1 mM stock in DMSO and used at a final c…
Fluorophores	mEOS was used as a photoconvertible fluorescent protein fused to DRP1 (mEOS-DRP1). Photoconversion was achieved with a 405 nm laser pulse, converting the native green form (excitation 488 nm, emission 516 nm) into the red-emitting form (excitation 561 nm, emission 581 nm).
Acquisition
Software	Leica LAS X software version 3.5.5 for image acquisition and hardware control.
Enhancements	No image enhancement was applied during acquisition.
Imaging parameters	Pixel dwell time = 0.4 µs; line average = 16; 8-bit acquisition. Sequential scanning mode (xyt) with 488 nm and 561 nm laser lines, 63× oil objective (NA 1.4).
Size	Image size = 1024 × 1024 pixels; pixel size = 0.0586 × 0.0586 µm
Image Processing
Software	Leica LAS X software version 3.5.5 was used for image acquisition and hardware control. Image processing and particle tracking were performed using Imaris (Bitplane, version 10).
Workflow	Photoconversion was performed using a 405 nm laser pulse illuminating the entire cell area to convert mEOS-DRP1 from green to red fluorescence. Immediately after photoconversion, Line sequential scanning mode time-lapse imaging was acquired with 488 nm and 561 nm laser lines to monitor unconverted and converted populations, respectively. DRP1 particles were tracked manually on Imaris, and intensi…
