# Supplementary material for: DRP1 and MID49 co-diffusion scans mitochondria for fission
Source: Nat Cell Biol. 2026 Jun 11;28(7):1393–407. doi: 10.1038/s41556-026-01986-w (PMC13364638; doi:10.1038/s41556-026-01986-w)
Supplement: Supplementary file 17 — Laser power measurements and illumination settings used for confocal imaging experiments at different acquisition timepoints/wavelengths. [file 41556_2026_1986_MOESM17_ESM.xlsx]

## Sheet: Tabelle1
	0	30	60
488	192	188	181				in µW	10x air objective
561	386	381	371
640	777	774	743
