# Supplementary material for: DRP1 and MID49 co-diffusion scans mitochondria for fission
Source: Nat Cell Biol. 2026 Jun 11;28(7):1393–407. doi: 10.1038/s41556-026-01986-w (PMC13364638; doi:10.1038/s41556-026-01986-w)
Supplement: Supplementary file 18 — Source numerical data. [file 41556_2026_1986_MOESM18_ESM.xlsx]

## Sheet: Figure 1g
				Analysis 2		Constriction site
	Folder	S.No.	Fission events File name	Scanning	Immobilised	Frame before DRP1 was stalled (Frame no.)	Frame before DRP1 was stalled	Frame when it stalled (Frame no. 37)	Frame when it stalled	Frame just before fission (Frame no. )	Frame just before fission		DRP1 instensity 1	DRP1 instensity 2	DRP1 instensity 3	Norm. DRP1 intensity 1	Norm. DRP1 intensity 2	Norm. DRP1 intensity 3	Max intensity within each event	Min intensity within each event
	2026-01-15_mEGFP-DRP1-MitoDeepRed	7	Experiment-97-SIM Processing-05-2	1	0	5	213.333	6	153.333	7	123.333		263.818	459.909	661.45	37.8906	66.0539	95	661.45	263.818
		8	Experiment-100-SIM Processing-08-2	1	0	29	176.667	34	186.667	40	166.667		3048.27	5178.53	14121.6	20.5066	34.8374	95	14121.6	3048.27
		9	Experiment-100-SIM Processing-08-4	1	0	9	193.333	13	186.667	14	173.333		18292.5	5704.47	5356.82	95	29.6255	27.82	18292.5	5356.82
	2026-01-17_mEGFP-DRP1-MitoDeepRed	10	Experiment-127-SIM Processing-16-1	1	0	12	153.333	15	153.333	16	153.333		5481.27	8530.91	5753.18	61.0393	95	64.0673	8530.91	5481.27
		11	Experiment-127-SIM Processing-16-2	1	0	29	146.667	32	156.667	42 (in full video)	113.333		2019.06	3595.06	6992.77	27.4299	48.8406	95	6992.77	2019.06
		12	Experiment-127-SIM Processing-16-3	1	0	14	186.667	15	203.333	16	143.333		1508.86	2126.57	3106.14	46.1477	65.0402	95	3106.14	1508.86
			Example no
		Frame	1	2	3	4	5	6	7	8	9	10
		-2	233.333	186.667	176.667	153.333	213.333	176.667	193.333	153.333	146.667	186.667
		-1	260	236.667	160	120	153.333	186.667	186.667	153.333	156.667	203.333
		0	333.333	96.6667	240	176.667	123.333	166.667	173.333	153.333	113.333	143.333
		-2				37.8906	20.5066	95	61.0393	27.4299	46.1477	#N/A
		-1				66.0539	34.8374	29.6255	95	48.8406	65.0402	#N/A
		0				95	95	27.82	64.0673	95	95	#N/A
		Mean	180.833	208.371	153.295
		SD	27.5379
		Mean	178.333	203.433	153.234
		SD	25.0998
							1	1	3.41481	1	1	1
							1.74328	1.69884	1.0649	1.55637	1.78056	1.40939
							2.50722	4.63267	1	1.04961	3.46338	2.05861

## Sheet: Figure 1h
DRP1 particles normalized intensity Fission events																			t	Avg	std
-1.68												-1.68	1.01477
-1.568												-1.568	1.01637
-1.456						-1.456	0.869863					-1.456	1.02251
-1.344						-1.344	0.943364					-1.344	0.995188
-1.232						-1.232	0.936903					-1.232	1
-1.12						-1.12	0.957528					-1.12	0.998884
-1.008						-1.008	1					-1.008	0.850005
-0.896	1.14262					-0.896	0.958506					-0.896	0.863954
-0.784	1.12809					-0.784	0.972234					-0.784	0.837157
-0.672	1.18929					-0.672	0.949923					-0.672	0.984347
-0.56	1.19844					-0.56	0.959413					-0.56	0.982877
-0.448	1.24057					-0.448	0.951781					-0.448	0.992138						-0.448	1.0615	0.156391
-0.336	1.03914					-0.336	0.994739					-0.336	0.965997						-0.336	0.999959	0.0368494
-0.224	1.03321					-0.224	0.997977					-0.224	0.964597						-0.224	0.998594	0.0343091
-0.112	1.01025					-0.112	0.991813					-0.112	0.969865						-0.112	0.990642	0.0202167
0	1					0	0.988842					0	0.964917						0	0.984586	0.0179244
0.112	0.865485					0.112	0.810684					0.112	0.848585						0.112	0.841585	0.0280628
0.224	0.844343					0.224	0.792859					0.224	0.813584						0.224	0.816929	0.0259044
0.336	0.790215					0.336	0.747449					0.336	0.792683						0.336	0.776782	0.0254332
0.448	0.735825					0.448	0.666083					0.448	0.73608						0.448	0.712663	0.0403394
0.56	0.697773					0.56	0.609488					0.56	0.644033						0.56	0.650432	0.044489
0.672	0.673877					0.672	0.572116					0.672	0.661947						0.672	0.63598	0.0556281
0.784	0.568422					0.784	0.494317					0.784	0.62578						0.784	0.56284	0.0659089
0.896	0.563727					0.896	0.461639					0.896	0.542395						0.896	0.522587	0.0538493
1.008	0.486042	0.621751	0.486042			1.008	0.463635					1.008	0.551718						1.008
1.12	0.590224	0.634607	0.545841			1.12	0.400805					1.12	0.525271						1.12
1.232	0.588151	0.648623	0.527678			1.232	0.401661	0.407613	0.39571			1.232	0.520463						1.232
1.344	0.551761	0.561872	0.541651			1.344	0.417523	0.441756	0.39329			1.344	0.51215						1.344
1.456	0.554528	0.566408	0.542647			1.456	0.425381	0.437383	0.41338			1.456	0.523113						1.456
1.568	0.509517	0.462292	0.556743			1.568	0.397777	0.450608	0.344946			1.568	0.532421						1.568
1.68	0.531995	0.522958	0.541033			1.68	0.385588	0.432758	0.338418			1.68	0.530404	0.581529	0.479279				1.68	0.482662	0.0873086
1.792	0.513127	0.521763	0.504491			1.792	0.418284	0.456772	0.379796			1.792	0.540689	0.604733	0.476645				1.792	0.4907	0.0745747
1.904	0.559616	0.610079	0.509154			1.904	0.399082	0.458212	0.339953			1.904	0.544337	0.606591	0.482083				1.904	0.501012	0.101231
2.016	0.576206	0.657089	0.495323			2.016	0.435259	0.460666	0.409852			2.016	0.546597	0.620592	0.472601				2.016	0.519354	0.0973842
2.128	0.587917	0.702131	0.473703			2.128	0.387994	0.424296	0.351692			2.128	0.535094	0.629242	0.440946				2.128	0.503668	0.133705
2.24	0.611924	0.720459	0.50339			2.24	0.402944	0.430649	0.375238			2.24	0.534584	0.624796	0.444372				2.24	0.516484	0.131169
2.352	0.648702	0.777521	0.519882			2.352	0.425364	0.419963	0.430765			2.352	0.526585	0.621052	0.432118				2.352	0.53355	0.142211
2.464	0.646919	0.754466	0.539373			2.464	0.402186	0.416494	0.387878			2.464	0.521113	0.606903	0.435324				2.464	0.523406	0.140123
2.576	0.654542	0.783434	0.525649			2.576	0.406959	0.420147	0.393771			2.576	0.543002	0.606649	0.479355				2.576	0.534834	0.143648
2.688	0.675729	0.816807	0.534651			2.688	0.420163	0.429493	0.410832			2.688	0.548335	0.608261	0.48841				2.688	0.548076	0.149984
2.8	0.67397	0.826512	0.521428			2.8	0.449332	0.418659	0.480006			2.8	0.547948	0.618126	0.477771				2.8	0.557084	0.147636
2.912	0.657986	0.80413	0.511842			2.912	0.43636	0.426251	0.44647			2.912	0.555064	0.618334	0.491794				2.912	0.549804	0.141512
3.024	0.677406	0.900627	0.454185			3.024	0.451279	0.428202	0.474357			3.024	0.559405	0.62919	0.48962				3.024	0.562697	0.179792
3.136	0.651326	0.846211	0.456441			3.136	0.436706	0.423151	0.450261			3.136	0.567875	0.625266	0.510484				3.136	0.551969	0.161081
3.248	0.681729	0.867149	0.496309			3.248	0.400151	0.381699	0.418603			3.248	0.566173	0.619618	0.512728				3.248	0.549351	0.176233
3.36	0.68802	0.851361	0.524678			3.36	0.352663	0.370698	0.334629			3.36	0.520319	0.615264	0.425374				3.36	0.520334	0.192096
3.472	0.674888	0.846065	0.503711			3.472	0.351372	0.364418	0.338326			3.472	0.51031	0.593891	0.426728				3.472	0.51219	0.188461
3.584	0.677303	0.854838	0.499768			3.584	0.385196	0.362824	0.407568			3.584	0.491681	0.573402	0.409961				3.584	0.51806	0.181554
3.696	0.695988	0.855058	0.536918			3.696	0.378897	0.36449	0.393303			3.696	0.495428	0.575564	0.415293				3.696	0.523438	0.182628
3.808	0.676785	0.800498	0.553072			3.808	0.394099	0.356198	0.431999			3.808	0.486197	0.553074	0.419321				3.808	0.519027	0.158476
3.92	0.712684	0.794474	0.630894			3.92	0.372301	0.353112	0.39149			3.92	0.496285	0.558818	0.433752				3.92	0.52709	0.167716
4.032	0.681371	0.752551	0.610192			4.032	0.38752	0.35325	0.421791			4.032	0.49774	0.559744	0.435736				4.032	0.522211	0.147184
4.144	0.692162	0.778832	0.605492			4.144	0.386081	0.346712	0.42545			4.144	0.499812	0.558988	0.440636				4.144	0.526018	0.155481
4.256	0.682988	0.761606	0.60437			4.256	0.387564	0.341103	0.434024			4.256	0.484413	0.527989	0.440838				4.256	0.518322	0.149132
						4.368	0.408554	0.340957	0.47615			4.368	0.490776	0.524851	0.456701
						4.48	0.392088	0.368162	0.416013			4.48	0.485026	0.521639	0.448414
						4.592	0.369477	0.367288	0.371665			4.592	0.47939	0.510586	0.448194
						4.704	0.430799	0.40722	0.454378			4.704	0.489767	0.519527	0.460007
						4.816	0.405885	0.399258	0.412512			4.816	0.484949	0.503804	0.466095
						4.928	0.408439	0.426946	0.389932			4.928	0.500287	0.535947	0.464627
						5.04	0.420331	0.43425	0.406412			5.04	0.533846	0.559774	0.507918
						5.152	0.44602	0.435182	0.456859			5.152	0.520436	0.553714	0.487158
						5.264	0.417614	0.437064	0.398163			5.264	0.536394	0.593331	0.479457
						5.376	0.411445	0.42641	0.39648			5.376	0.537087	0.591373	0.482801
						5.488	0.426835	0.419171	0.434498			5.488	0.523451	0.585301	0.461601
						5.6	0.367111	0.423793	0.310429			5.6	0.524935	0.596313	0.453557
						5.712	0.425924	0.436807	0.41504			5.712	0.536449	0.608337	0.464561
						5.824	0.377495	0.434768	0.320223			5.824	0.532751	0.630482	0.43502
						5.936	0.370477	0.426807	0.314147			5.936	0.537881	0.638208	0.437554
						6.048	0.42962	0.42962				6.048	0.546687	0.639494	0.453879
						6.16	0.430371	0.439197	0.421545			6.16	0.55106	0.646567	0.455553
						6.272	0.421228	0.44052	0.401936			6.272	0.555192	0.657663	0.452722
						6.384	0.422387	0.451256	0.393517			6.384	0.54971	0.643001	0.456419
						6.496	0.41713	0.442033	0.392228			6.496	0.51763	0.62753	0.407731
						6.608	0.418844	0.450992	0.386696			6.608	0.526983	0.633914	0.420053
						6.72	0.402265	0.454652	0.349878			6.72	0.522647	0.596059	0.449236
						6.832	0.4305	0.45327	0.40773			6.832	0.522157	0.589431	0.454883
						6.944	0.424721	0.449321	0.40012			6.944	0.529064	0.598221	0.459907
						7.056	0.386747	0.433991	0.339502			7.056	0.535279	0.597761	0.472797
						7.168	0.39203	0.433753	0.350306			7.168	0.535832	0.598699	0.472965
						7.28	0.363692	0.405119	0.322264			7.28	0.531002	0.592195	0.469809
						7.392	0.378623	0.407401	0.349845			7.392	0.527303	0.584911	0.469695
						7.504	0.354753	0.404273	0.305233			7.504	0.521643	0.61221	0.431076
						7.616	0.348875	0.341672	0.356077			7.616	0.523762	0.617854	0.42967
						7.728	0.335576	0.33169	0.339461			7.728	0.514141	0.609137	0.419145
						7.84	0.30667	0.314541	0.298798			7.84	0.521054	0.631642	0.410467
						7.952	0.319086	0.316646	0.321527			7.952	0.53084	0.646281	0.415399
						8.064	0.306974	0.303723	0.310226			8.064	0.524644	0.633102	0.416187
						8.176	0.309196	0.303679	0.314714			8.176	0.528234	0.648307	0.408161
						8.288	0.304198	0.286339	0.322057			8.288	0.533531	0.661183	0.405879
						8.4	0.297513	0.282443	0.312584			8.4	0.527442	0.660461	0.394423
						8.512	0.290835	0.257725	0.323944			8.512	0.534263	0.673108	0.395417
						8.624	0.289078	0.246718	0.331439			8.624	0.543424	0.675374	0.411473
						8.736	0.284048	0.222052	0.346043			8.736	0.540069	0.658865	0.421273
						8.848	0.292131	0.22369	0.360573			8.848	0.531302	0.648687	0.413917
						8.96	0.294571	0.223606	0.365536			8.96	0.542193	0.654595	0.42979
												9.072	0.521124	0.616176	0.426072

## Sheet: Figure 2c
FIG 2 c - MSD
TIME
array([ 0. , 0.113, 0.226, 0.339, 0.452, 0.565, 0.678, 0.791,
0.904, 1.017, 1.13 , 1.243, 1.356, 1.469, 1.582, 1.695,
1.808, 1.921, 2.034, 2.147, 2.26 , 2.373, 2.486, 2.599,
2.712, 2.825, 2.938, 3.051, 3.164, 3.277, 3.39 , 3.503,
3.616, 3.729, 3.842, 3.955, 4.068, 4.181, 4.294, 4.407,
4.52 , 4.633, 4.746, 4.859, 4.972, 5.085, 5.198, 5.311,
5.424, 5.537, 5.65 , 5.763, 5.876, 5.989, 6.102, 6.215,
6.328, 6.441, 6.554, 6.667, 6.78 , 6.893, 7.006, 7.119,
7.232, 7.345, 7.458, 7.571, 7.684, 7.797, 7.91 , 8.023,
8.136, 8.249, 8.362, 8.475, 8.588, 8.701, 8.814, 8.927,
9.04 , 9.153, 9.266, 9.379, 9.492, 9.605, 9.718, 9.831,
9.944, 10.057, 10.17 , 10.283, 10.396, 10.509, 10.622, 10.735,
10.848, 10.961, 11.074, 11.187, 11.3 , 11.413, 11.526, 11.639,
11.752, 11.865, 11.978, 12.091, 12.204, 12.317, 12.43 , 12.543,
12.656, 12.769, 12.882, 12.995, 13.108, 13.221, 13.334, 13.447,
13.56 , 13.673, 13.786, 13.899, 14.012, 14.125, 14.238, 14.351,
14.464, 14.577, 14.69 , 14.803, 14.916, 15.029, 15.142, 15.255,
15.368, 15.481, 15.594, 15.707, 15.82 , 15.933, 16.046, 16.159,
16.272, 16.385, 16.498, 16.611, 16.724, 16.837, 16.95 , 17.063,
17.176, 17.289, 17.402, 17.515, 17.628, 17.741, 17.854, 17.967,
18.08 , 18.193, 18.306, 18.419, 18.532, 18.645, 18.758, 18.871,
18.984, 19.097, 19.21 , 19.323, 19.436, 19.549, 19.662, 19.775,
19.888, 20.001, 20.114, 20.227])
MSD
array([0. , 0.00041166, 0.00105458, 0.0015639 , 0.00232455,
0.00334182, 0.00413025, 0.00503465, 0.0061611 , 0.00732201,
0.00815167, 0.00978648, 0.01127096, 0.0130858 , 0.01457639,
0.01613412, 0.01784017, 0.01895611, 0.02082289, 0.02178532,
0.02280283, 0.02377988, 0.0257608 , 0.0271897 , 0.02856345,
0.02958448, 0.0312963 , 0.03250803, 0.03389933, 0.03481447,
0.03599842, 0.03822322, 0.03953921, 0.04190494, 0.04324916,
0.0456706 , 0.04627653, 0.04774773, 0.04933893, 0.05117128,
0.05230081, 0.05337025, 0.05572627, 0.05699855, 0.0585101 ,
0.06037528, 0.06099686, 0.06250438, 0.06371492, 0.06628669,
0.06780614, 0.06925091, 0.07157574, 0.07398008, 0.07518991,
0.07744759, 0.078187 , 0.07977797, 0.08059494, 0.08308903,
0.08494415, 0.08601377, 0.08712455, 0.08796555, 0.08880158,
0.09079036, 0.09057446, 0.0913587 , 0.09213164, 0.0935229 ,
0.09453323, 0.09621969, 0.09776641, 0.09908363, 0.09982926,
0.10204546, 0.10408153, 0.1071595 , 0.10842823, 0.11003026,
0.11166829, 0.1130761 , 0.11472288, 0.1175365 , 0.12008755,
0.12181697, 0.12476223, 0.12757503, 0.129909 , 0.1340075 ,
0.13639612, 0.1380982 , 0.1395314 , 0.14120652, 0.14269493,
0.14463942, 0.14792743, 0.1496506 , 0.15052203, 0.15248063,
0.1542776 , 0.1563396 , 0.1580655 , 0.16068021, 0.16354309,
0.16523802, 0.16735895, 0.16922179, 0.17175138, 0.17356474,
0.17640253, 0.17853712, 0.18002212, 0.18315923, 0.18555172,
0.18768956, 0.19102491, 0.19292245, 0.19661081, 0.19994668,
0.20287319, 0.20477915, 0.20814078, 0.21232314, 0.21552056,
0.21853589, 0.22196603, 0.22585248, 0.22742956, 0.23127864,
0.23255126, 0.23472662, 0.23773922, 0.2402808 , 0.24335941,
0.24516476, 0.24746095, 0.24986582, 0.25351198, 0.25614032,
0.25888759, 0.26242958, 0.26409823, 0.26659724, 0.27052278,
0.27153601, 0.2751404 , 0.27818461, 0.27910395, 0.28059867,
0.28253189, 0.28463808, 0.2857982 , 0.28747526, 0.29048663,
0.29195787, 0.29586642, 0.29858877, 0.3014755 , 0.3047202 ,
0.30628713, 0.30882781, 0.31111853, 0.31385549, 0.31603769,
0.31812471, 0.32027596, 0.32118811, 0.32309631, 0.32371212,
0.32445176, 0.32520881, 0.32498963, 0.32625087, 0.3278165 ,
0.32794472, 0.3278326 , 0.33055988, 0.33334875, 0.33737938])

## Sheet: Figure 2f
Figure 2f
time (s)	I561/I488
0	1.16541
1.307	1.01807
2.612	1.07217
3.917	0.628049
5.222	1.76271
6.527	1.51456
7.832	0.955556
9.137	2.2069
10.441	3.10345
11.746	0.281481
13.051	1.10476
14.356	2.38636
15.661	1.59459
16.966
18.271	2.63636
19.576	1.24324
20.881	0.853333
22.186	1
23.491	1.55488
24.796	0.719101
26.101	2.39189
27.406	2.27184
28.711	2.68539
30.016	1.06695
31.321	1.12832
32.626	0.917647
33.931	0.8125
Linear regression fit
Best-fit values
Slope	0.003666
Y-intercept	1.402
X-intercept	-382.5
1/slope	272.8
Std. Error
Slope	0.01429
Y-intercept	0.284
95% Confidence Intervals
Slope	-0.02582 to 0.03315
Y-intercept	0.8162 to 1.988
X-intercept	-infinity to -26.12
Goodness of Fit
R squared	0.002736
Sy.x	0.7545
Is slope significantly non-zero?
F	0.06585
DFn, DFd	1, 24
P value	0.7997
Deviation from zero?	Not Significant
Equation	Y = 0.003666*X + 1.402
Data
Number of X values	27
Maximum number of Y replicates	1
Total number of values	26
Number of missing values	1

## Sheet: Figure 2g
Frames	Intensity ratio 561/488	Intensity ratio 561/489	Intensity ratio 561/490	Intensity ratio 561/491	Intensity ratio 561/492	Intensity ratio 561/493	Intensity ratio 561/494	Intensity ratio 561/495	Intensity ratio 561/496
1	1.48592	3.5	0.411765	3.03125	1.45865	0.864407	1.16541	0.685841	1.05
2	1.23669	1.39062	0.775424	2.36842	0.762963	1	1.01807	1.16541	1.90244
3	2.11688	0.746835	0.65098	2.94118	1.54237	0.689189	1.07217	1.77027	2.50588
4	1.05917	1.99048	0.819608	1.03101	1.17978	0.689189	0.628049	0.887218	0.939759
5	1.90517	1.50888	0.559783	1.72816	1.6	0.423729	1.76271	2.10112	1.04
6	0.9869	2.19828	1.03448	1.49367	3.33898	0.20339	1.51456	0.403922	5458333
7	1.31319	2.04854	0.888	1.12712	1.30509	1.60811	0.955556	0.25098	1.20183
8	2.47573	2.02913	1.63043	1.01724	2.17977	0.719101	2.2069	0.928177	0.857143
9	1.69524	1.1345	0.309859	1.64407	1.42373	0.622951	3.10345	1.54167	0.95122
10	1.44565	1.69014	1.01942	2.47573	1.40884	0.87619	0.281481	1.47191	1.70652
11	1.16084	0.887931	0.994505	1.49123	1.72297	0.666667	1.10476	1.14563	1.56
12	1.78322	5	0.663717	1.16279	1.88889	1.39189	2.38636	0.966216	1.57576
13	1.08974	1.51786	1.14685	2.42857	1.91729	0.513514	1.59459	0.513725	1.59184
14	0.94902	0.961538	0.891304	1.22596	1.15544	0.864407		0.2	1.98485
15	1.23188	1.07595	0.641304	1.94657	1.91729	0.573034	2.63636	0.798883	1.55952
16	1.38168	1.63462	1	1.94657	0.862745	0.719101	1.24324	0.982379	1.57576
17	1.78322	2.83333	0.865385	1	1.28788	0.542373	0.853333	1.72131	3.67241
18	2.47573	3.2549	1.14504	1.29442	1.04508	1.30509	1	0.984962	0.857143
19	1.13839	0.769231	1.27381	2.16102	3.44595	0.277778	1.55488	1.3619	0.681818
20	1.50888	1.28788	1.39766	1.69014	1.03049	1.26229	0.719101	0.301961	2.67347
21	1	3.22785	0.967742	1.97674	1.26316	0.116505	2.39189	0.352941	3.2
22	1.03101	2.83333	0.788462	3.31169	1.55488	0.34	2.27184	0.65	0.857143
23	1.3662	2.74194	0.780952	2.42857	2.47573	1.01942	2.68539	1.36842	3.03571
24	1.8835	2.19828	0.261062	1.50888	1.21243	0.337838	1.06695	0.623656	3.25
25	1.15385	1.03239	0.331839	1.61392	1.64667	0.242718	1.12832	0.272727	65625
26	1.07595	1.51786	1.00481	2.83333	1.38764	0.864865	0.917647	0.863636	0.577778
27	2.02542	1.0241	0.78626	2.83333	1.17877	0.589888	0.8125	0.403922	2.68
linear regression fit
Best-fit values
Slope	-0.004404	0.002462	0.001716	0.01312	-0.001801	-0.009776	0.004784	-0.02129	0.03946
Y-intercept	1.534	1.774	0.8293	1.732	1.625	0.8525	1.397	1.214	1.192
X-intercept	348.3	-720.7	-483.3	-132	902.1	87.21	-292.1	57.01	-30.21
1/slope	-227	406.1	582.7	76.23	-555.2	-102.3	209	-46.98	25.35
Std. Error
Slope	0.01124	0.02088	0.008159	0.01713	0.01627	0.00929	0.01864	0.01235	0.02286
Y-intercept	0.1801	0.3374	0.1307	0.2744	0.2607	0.1488	0.3	0.1979	0.362
95% Confidence Intervals
Slope	-0.02756 to 0.01875	-0.04064 to 0.04556	-0.01509 to 0.01852	-0.02215 to 0.04839	-0.03532 to 0.03172	-0.02891 to 0.009358	-0.03369 to 0.04326	-0.04672 to 0.004152	-0.007835 to 0.08675
Y-intercept	1.163 to 1.905	1.078 to 2.471	0.5601 to 1.099	1.166 to 2.297	1.088 to 2.162	0.5460 to 1.159	0.7783 to 2.017	0.8060 to 1.621	0.4430 to 1.941
X-intercept	66.96 to +infinity	-infinity to -24.87	-infinity to -31.47	-infinity to -25.02	58.66 to +infinity	37.94 to +infinity	-infinity to -19.02	32.75 to +infinity	-infinity to -5.381
Goodness of Fit
R squared	0.006103	0.0005788	0.001766	0.02293	0.0004898	0.04241	0.002737	0.1062	0.1147
Sy.x	0.455	0.8442	0.3302	0.6931	0.6587	0.376	0.7545	0.4999	0.8713
Is slope significantly non-zero?
F	0.1535	0.0139	0.04423	0.5868	0.01225	1.107	0.06586	2.97	2.979
DFn, DFd	1, 25	1, 24	1, 25	1, 25	1, 25	1, 25	1, 24	1, 25	1, 23
P value	0.6985	0.9071	0.8351	0.4508	0.9128	0.3028	0.7997	0.0972	0.0978
Deviation from zero?	Not Significant	Not Significant	Not Significant	Not Significant	Not Significant	Not Significant	Not Significant	Not Significant	Not Significant
Equation	Y = -0.004404*X + 1.534	Y = 0.002462*X + 1.774	Y = 0.001716*X + 0.8293	Y = 0.01312*X + 1.732	Y = -0.001801*X + 1.625	Y = -0.009776*X + 0.8525	Y = 0.004784*X + 1.397	Y = -0.02129*X + 1.214	Y = 0.03946*X + 1.192
Data
Number of X values	27	27	27	27	27	27	27	27	27
Maximum number of Y replicates	1	1	1	1	1	1	1	1	1
Total number of values	27	26	27	27	27	27	26	27	25
Number of missing values	0	1	0	0	0	0	1	0	2

## Sheet: Figure 3e
Structures
arc	line	ring	N
215	755	16	3
513	775	91	2
197	524	42	1
N3						N2					N 1
arc	215	0.011083				arc	513	0.0335865			arc	197
line	755	0.0389195				line	775	0.0507398			line	524
dot	16480	0.849528				dot	11656	0.763127			dot	10966
aggregate	1933	0.0996443				aggregate	2239	0.146589			aggregate	1663
ring	16	0.000824785				ring	91	0.00595784			ring	42
total	19399					total	15274				total	13392
total resolved structures	986					total resolved structures	1379				total resolved structures	763

## Sheet: Figure 3f
Arc length (nm)					Freq counts															Fit																Statistics
N1	N2	N3	Merge		Bin	Bin Begin	Bin Center	Bin End	Count	Cumulative Count	Count	Cumulative Count	Count	Cumulative Count	Count	Cumulative Count				Independent Variable	LogNormal Fit K"Count"	Independent Variable	Regular Residual K"Count"	Regular Residual K"Count"	Fitted Y	Regular Residual K"Count"	Regular Residual K"Count"	Percentiles	Reference X	Reference Line						Number of Points	18
464.955	659.338	493.647	464.955																										mu = -0.000005	sigma = 5.210813
704.905	796.845	1001.44	704.905		Frequency Counts	Frequency Counts	Frequency Counts	Frequency Counts	Frequency Counts of B"length"	Frequency Counts of B"length"	Frequency Counts of C"length"	Frequency Counts of C"length"	Frequency Counts of D"length"	Frequency Counts of D"length"	Frequency Counts of E"length"	Frequency Counts of E"length"																				Degrees of Freedom	14
731.592	528.867	452.765	731.592																	Fitted Curves Plot	Fitted Curves Plot			Histogram of the Residual Plot	Residual vs. Predicted Values Plot	Residual vs. Predicted Values Plot	Normal Probability Plot of Residuals	Normal Probability Plot of Residuals	Normal Probability Plot of Residuals	Normal Probability Plot of Residuals
600.46	809.06	477.007	600.46		200 - 400	200	300	400	1	1	4	4	4	4	9	9				300	11.7676	300	-2.76761	-2.76761	11.7676	-2.76761	-13.4257	3.42466	-11.0321	1.71233						Reduced Chi-Sqr	32.971
869.38	949.768	958.396	869.38		400 - 600	400	500	600	38	39	69	73	53	57	160	169				303.403	12.6464	500	-4.44471	-4.44471	164.445	-4.44471	-4.44471	8.90411	11.0321	98.2877
708.037	827.195	831.725	708.037		600 - 800	600	700	800	70	109	151	224	76	133	297	466				306.807	13.5824	700	10.1042	10.1042	286.896	10.1042	-2.76761	14.3836								Residual Sum of Squares	461.594
988.328	912.907	783.845	988.328		800 - 1000	800	900	1000	36	145	131	355	42	175	209	675				310.21	14.5772	900	-13.4257	-13.4257	222.426	-13.4257	-2.28243	19.863
464.955	992.673	541.87	464.955		1000 - 1200	1000	1100	1200	26	171	73	428	24	199	123	798				313.614	15.6326	1100	2.38735	2.38735	120.613	2.38735	-2.27137	25.3425								R-Square (COD)	0.99646
704.905	655.025	617.627	704.905		1200 - 1400	1200	1300	1400	12	183	46	474	7	206	65	863				317.017	16.7499	1300	9.4644	9.4644	55.5356	9.4644	-1.34898	30.8219
731.592	1023.48	776.318	731.592		1400 - 1600	1400	1500	1600	10	193	11	485	3	209	24	887				320.42	17.9308	1500	-0.20404	-0.20404	24.204	-0.20404	-1.30152	36.3014								Adj. R-Square	0.9957
600.46	789.081	810.587	600.46		1600 - 1800	1600	1700	1800	3	196	9	494	2	211	14	901				323.824	19.1766	1700	3.07551	3.07551	10.9245	3.07551	-1.27462	41.7808
869.38	1020.55	650.442	869.38		1800 - 2000	1800	1900	2000	0	196	10	504	1	212	11	912				327.227	20.4885	1900	5.373	5.373	5.627	5.373	-1.26999	47.2603								Fit Status	Succeeded(100)
708.037	932.067	943.342	708.037		2000 - 2200	2000	2100	2200	0	196	2	506	2	214	4	916				330.631	21.8677	2100	0.43095	0.43095	3.56905	0.43095	-0.77569	52.7397
988.328	1230.34	831.416	988.328		2200 - 2400	2200	2300	2400	0	196	2	508	0	214	2	918				334.034	23.3151	2300	-0.77569	-0.77569	2.77569	-0.77569	-0.20404	58.2192
1057.24	820.237	492.512	1057.24		2400 - 2600	2400	2500	2600	0	196	3	511	0	214	3	921				337.437	24.8318	2500	0.53117	0.53117	2.46883	0.53117	0.43095	63.6986
640.911	795.967	523.621	640.911		2600 - 2800	2600	2700	2800	0	196	1	512	0	214	1	922				340.841	26.4185	2700	-1.34898	-1.34898	2.34898	-1.34898	0.53117	69.1781
673.911	908.014	604.916	673.911		2800 - 3000	2800	2900	3000	0	196	1	513	0	214	1	923				344.244	28.0758	2900	-1.30152	-1.30152	2.30152	-1.30152	2.38735	74.6575
621.753	1966.64	663.36	621.753		3000 - 3200	3000	3100	3200	0	196	0	513	0	214	0	923				347.648	29.8043	3100	-2.28243	-2.28243	2.28243	-2.28243	3.07551	80.137
517.784	1328.51	576.172	517.784		3200 - 3400	3200	3300	3400	1	197	0	513	0	214	1	924				351.051	31.6044	3300	-1.27462	-1.27462	2.27462	-1.27462	5.373	85.6164
585.732	922.763	1051.97	585.732		3400 - 3600	3400	3500	3600	0	197	0	513	0	214	0	924				354.454	33.4763	3500	-2.27137	-2.27137	2.27137	-2.27137	9.4644	91.0959
453.232	808.481	944.775	453.232		3600 - 3800	3600	3700	3800	0	197	0	513	1	215	1	925				357.858	35.4201	3700	-1.26999	-1.26999	2.26999	-1.26999	10.1042	96.5753
1460.66	907.151	654.851	1460.66																	361.261	37.4359
636.712	2694.8	813.992	636.712																	364.665	39.5234
780.079	1618.19	874.761	780.079																	368.068	41.6823
478.798	841.051	444.29	478.798																	371.471	43.9122
610.617	1591.61	840.49	610.617																	374.875	46.2126
727.219	759.88	838.293	727.219																	378.278	48.5826
841.232	1083.08	639.699	841.232																	381.682	51.0215
604.861	931.16	625.485	604.861																	385.085	53.5282
1380.89	1062.77	848.378	1380.89																	388.488	56.1017
770.488	997.351	707.747	770.488																	391.892	58.7407
553.626	819.905	862.029	553.626																	395.295	61.4437
733.807	1079.67	525.495	733.807																	398.699	64.2094
459.796	537.038	641.523	459.796																	402.102	67.0361
1124.03	945.107	502.041	1124.03																	405.506	69.922
736.193	470.503	869.442	736.193																	408.909	72.8654
685.22	707.71	501.267	685.22																	412.312	75.8643
846.933	680.593	808.385	846.933																	415.716	78.9167
573.051	639.33	823.908	573.051																	419.119	82.0204
671.405	411.729	1062.96	671.405																	422.523	85.1732
541.875	1043.99	1404.49	541.875																	425.926	88.3729
653.777	657.292	689.092	653.777																	429.329	91.617
429.902	996.104	561.073	429.902																	432.733	94.9031
626.824	1306.02	754.841	626.824																	436.136	98.2287
910.265	820.5	741.376	910.265																	439.54	101.591
700.67	1484.9	1077.46	700.67																	442.943	104.988
957.505	803.106	1045.23	957.505																	446.346	108.416
1660.88	609.479	632.91	1660.88																	449.75	111.873
786.369	567.647	753.856	786.369																	453.153	115.357
621.518	840.145	639.678	621.518																	456.557	118.863
698.507	766.084	737.615	698.507																	459.96	122.391
579.644	750.651	607.816	579.644																	463.363	125.935
596.417	886.195	644.822	596.417																	466.767	129.495
815.028	1259.59	505.325	815.028																	470.17	133.067
724.394	1376.06	1024.61	724.394																	473.574	136.647
753.916	540.153	519.246	753.916																	476.977	140.234
848.315	567.124	706.618	848.315																	480.38	143.824
1259.23	854.153	568.074	1259.23																	483.784	147.415
729.609	1234.79	458.604	729.609																	487.187	151.004
862.544	633.605	1317.95	862.544																	490.591	154.587
545.979	1026.31	717.469	545.979																	493.994	158.163
781.617	1201.22	712.012	781.617																	497.397	161.727
618.441	1757.28	591.14	618.441																	500	164.445
637.972	553.566	633.553	637.972																	500.801	165.279
1417.4	770.604	1109.84	1417.4																	504.204	168.815
466.422	941.609	1027.33	466.422																	507.608	172.331
519.173	502.553	576.739	519.173																	511.011	175.827
681.176	1887.79	1252.97	681.176																	514.414	179.299
1592.57	818.058	584.023	1592.57																	517.818	182.744
1015.65	743.78	628.347	1015.65																	521.221	186.161
795.444	654.917	632.908	795.444																	524.625	189.546
667.025	761.182	531.744	667.025																	528.028	192.898
928.287	873.47	585.828	928.287																	531.431	196.214
738.587	1245.85	728.285	738.587																	534.835	199.493
545.641	511.935	1195.24	545.641																	538.238	202.731
498.891	1117.87	665.938	498.891																	541.642	205.927
553.569	1427.08	577.917	553.569																	545.045	209.079
869.126	1121.06	2041.47	869.126																	548.448	212.185
545.641	1433.77	542.738	545.641																	551.852	215.242
498.891	748.733	531.911	498.891																	555.255	218.251
553.569	890.772	1119.02	553.569																	558.659	221.207
869.126	617.989	815.426	869.126																	562.062	224.111
761.215	440.808	604.724	761.215																	565.465	226.96
922.989	1247.61	696.16	922.989																	568.869	229.752
642.23	948.216	1213.51	642.23																	572.272	232.487
689.275	1294.46	706.444	689.275																	575.676	235.164
1188.91	626.367	809.357	1188.91																	579.079	237.78
946.13	1310.73	464.568	946.13																	582.482	240.334
908.344	853.129	599.317	908.344																	585.886	242.826
1222.39	1211.71	641.414	1222.39																	589.289	245.255
369.401	678.622	789.814	369.401																	592.693	247.619
1023.45	773.804	943.14	1023.45																	596.096	249.918
717.527	1237.61	384.995	717.527																	599.5	252.151
1131.89	741.059	3740.05	1131.89																	602.903	254.316
1198.12	868.439	832.7	1198.12																	606.306	256.414
563.561	812.47	1623.17	563.561																	609.71	258.444
652.91	815.257	749.499	652.91																	613.113	260.405
918.908	541.869	953.531	918.908																	616.517	262.297
1002.26	743.132	1669.24	1002.26																	619.92	264.119
804.347	925.494	623.721	804.347																	623.323	265.872
725.109	1059.17	998.601	725.109																	626.727	267.554
708.073	883.222	397.597	708.073																	630.13	269.165
602.877	900.518	699.566	602.877																	633.534	270.707
723.287	589.948	921.454	723.287																	636.937	272.177
1183.38	943.339	694.229	1183.38																	640.34	273.577
543.398	628.201	745.495	543.398																	643.744	274.906
984.934	955.675	541.516	984.934																	647.147	276.165
641.757	702.462	1178.04	641.757																	650.551	277.353
1186.79	801.717	577.36	1186.79																	653.954	278.471
1006.55	735.223	988.432	1006.55																	657.357	279.519
839.741	1926.09	1060.2	839.741																	660.761	280.497
892.28	678.506	760.673	892.28																	664.164	281.406
889.094	1303.81	496.099	889.094																	667.568	282.247
1238.55	1928.14	725.268	1238.55																	670.971	283.018
939.654	629.912	1074.07	939.654																	674.374	283.722
859.196	2966.85	1876.71	859.196																	677.778	284.358
690.191	833.417	574.047	690.191																	681.181	284.927
1649.46	1962.49	1045.52	1649.46																	684.585	285.43
1642.27	590.678	462.217	1642.27																	687.988	285.868
1232.19	1151.12	841.542	1232.19																	691.391	286.24
677.853	654.429	2162.43	677.853																	694.795	286.548
588.958	847.82	1014.36	588.958																	698.198	286.792
522.818	608.108	666.473	522.818																	700	286.896
584.174	1904.95	1117.08	584.174																	701.602	286.973
1114.77	2544.88	663.861	1114.77																	705.005	287.093
1039.38	692.486	805.244	1039.38																	708.408	287.151
943.09	606.673	531.462	943.09																	711.812	287.149
1153.95	884.223	1099.84	1153.95																	715.215	287.087
1325.37	702.274	631.564	1325.37																	718.619	286.966
776.377	1108.65	1161.42	776.377																	722.022	286.788
1086.73	847.055	1477.51	1086.73																	725.425	286.553
1080.1	665.958	1369.23	1080.1																	728.829	286.262
1204.12	1206.13	566.036	1204.12																	732.232	285.917
662.856	1114.75	555.187	662.856																	735.636	285.517
1477.82	1099.57	673.406	1477.82																	739.039	285.064
1150.46	721.923	442.686	1150.46																	742.442	284.56
1230.64	490.416	607.871	1230.64																	745.846	284.004
872.509	1078.94	577.137	872.509																	749.249	283.398
1083.6	885.615	964.476	1083.6																	752.653	282.744
678.361	897.955	1183.48	678.361																	756.056	282.042
1300.13	1000.91	974.27	1300.13																	759.459	281.293
822.726	657.23	751.45	822.726																	762.863	280.498
750.674	686.286	858.948	750.674																	766.266	279.658
1487.04	831.303	786.53	1487.04																	769.67	278.775
1430.93	1065.84	761.641	1430.93																	773.073	277.849
914.241	809.954	560.512	914.241																	776.476	276.882
1154.63	1111.26	669.322	1154.63																	779.88	275.874
1572.06	1455.24	807.737	1572.06																	783.283	274.827
675.832	809.829	947.826	675.832																	786.687	273.741
595.149	826.477	497.741	595.149																	790.09	272.619
1577.04	628.605	655.587	1577.04																	793.493	271.46
837.154	652.643	1001.7	837.154																	796.897	270.265
3355.21	570.762	982.283	3355.21																	800.3	269.037
772.24	532.783	683.093	772.24																	803.704	267.775
1008.15	1019.21	718.926	1008.15																	807.107	266.482
748.96	511.437	540.906	748.96																	810.511	265.157
888.05	928.593	596.675	888.05																	813.914	263.802
570.394	971.798	549.113	570.394																	817.317	262.418
635.781	983.234	771.667	635.781																	820.721	261.007
555.586	659.388	691.62	555.586																	824.124	259.568
566.982	1058.46	646.466	566.982																	827.528	258.103
587.582	1817.34	518.57	587.582																	830.931	256.613
526.685	504.61	761.95	526.685																	834.334	255.099
576.359	1031.82	958.659	576.359																	837.738	253.562
762.909	580.118	827.521	762.909																	841.141	252.003
663.087	778.843	757.475	663.087																	844.545	250.422
676.668	910.118	480.447	676.668																	847.948	248.821
831.529	676.848	601.507	831.529																	851.351	247.201
660.18	719.841	433.469	660.18																	854.755	245.562
1029.73	678.418	732.686	1029.73																	858.158	243.906
732.192	900.424	794.049	732.192																	861.562	242.233
971.313	601.078	1399.56	971.313																	864.965	240.544
1118.05	574.487	499.206	1118.05																	868.368	238.839
901.414	748.282	1118.75	901.414																	871.772	237.121
1275.89	558.779	508.324	1275.89																	875.175	235.389
1001.61	1353.93	571.75	1001.61																	878.579	233.645
1420.19	649.816	761.509	1420.19																	881.982	231.889
1023.91	909.121	398.505	1023.91																	885.385	230.122
571.049	1173.73	603.341	571.049																	888.789	228.344
776.396	640.828	623.185	776.396																	892.192	226.557
546.479	1032.56	846.18	546.479																	895.596	224.761
622.795	739.898	650.607	622.795																	898.999	222.958
673.77	887.025	1549.19	673.77																	900	222.426
778.327	703.267	779.527	778.327																	902.402	221.147
626.934	941.59	573.574	626.934																	905.806	219.329
843.345	593.089	1040.06	843.345																	909.209	217.505
1513.78	499.495	1230.95	1513.78																	912.613	215.676
1041.15	646.379	716.42	1041.15																	916.016	213.842
1101.44	712.495	491.662	1101.44																	919.419	212.005
699.326	812.187	950.742	699.326																	922.823	210.163
673.458	818.345	538.552	673.458																	926.226	208.32
1261.31	580.93	716.915	1261.31																	929.63	206.473
1281.43	748.021	840.561	1281.43																	933.033	204.626
897.169	718.549	584.359	897.169																	936.436	202.777
566.288	682.971	630.658	566.288																	939.84	200.928
581.303	556.904	770.964	581.303																	943.243	199.078
623.752	685.171	693.052	623.752																	946.647	197.23
	1029.51	486.823	659.338																	950.05	195.382
	1068.34	846.965	796.845																	953.453	193.536
	790.813	872.001	528.867																	956.857	191.692
	690.962	704.908	809.06																	960.26	189.85
	1056.41	470.633	949.768																	963.664	188.012
	870.602	681.872	827.195																	967.067	186.177
	780.079	752.266	912.907																	970.47	184.345
	696.387	1292.34	992.673																	973.874	182.518
	614.344	1028.81	655.025																	977.277	180.696
	799.963	924.4	1023.48																	980.681	178.879
	1238.13	949.074	789.081																	984.084	177.067
	683.528	618.002	1020.55																	987.487	175.261
	1141.03	1148.65	932.067																	990.891	173.461
	943.618	798.042	1230.34																	994.294	171.668
	996.749	813.655	820.237																	997.698	169.881
	506.96	855.346	795.967																	1001.1	168.102
	529.208	703.033	908.014																	1004.5	166.33
	419.187	385.095	1966.64																	1007.91	164.566
	523.947		1328.51																	1011.31	162.81
	854.87		922.763																	1014.71	161.063
	1197.14		808.481																	1018.12	159.324
	1296.99		907.151																	1021.52	157.593
	997.45		2694.8																	1024.92	155.872
	1235.58		1618.19																	1028.33	154.161
	655.094		841.051																	1031.73	152.459
	729.719		1591.61																	1035.14	150.766
	1675.33		759.88																	1038.54	149.084
	725.163		1083.08																	1041.94	147.412
	575.181		931.16																	1045.35	145.75
	870.603		1062.77																	1048.75	144.099
	521.674		997.351																	1052.15	142.459
	1090.81		819.905																	1055.56	140.829
	2152.55		1079.67																	1058.96	139.211
	669.147		537.038																	1062.36	137.604
	1325.82		945.107																	1065.77	136.008
	978.65		470.503																	1069.17	134.424
	1158.84		707.71																	1072.57	132.851
	769.235		680.593																	1075.98	131.29
	1202.58		639.33																	1079.38	129.741
	1757.53		411.729																	1082.78	128.203
	2325.9		1043.99																	1086.19	126.678
	1807.05		657.292																	1089.59	125.165
	1281.91		996.104																	1092.99	123.664
	1944.75		1306.02																	1096.4	122.175
	1038.86		820.5																	1099.8	120.699
	2241.09		1484.9																	1100	120.613
	1131.65		803.106																	1103.2	119.235
	593.993		609.479																	1106.61	117.784
	1256.53		567.647																	1110.01	116.345
	460.65		840.145																	1113.41	114.918
	806.985		766.084																	1116.82	113.505
	1060.25		750.651																	1120.22	112.104
	762.553		886.195																	1123.62	110.715
	1247.64		1259.59																	1127.03	109.339
	908.327		1376.06																	1130.43	107.976
	2409.74		540.153																	1133.83	106.626
	737.175		567.124																	1137.24	105.288
	790.329		854.153																	1140.64	103.963
	1361.87		1234.79																	1144.04	102.651
	1212.66		633.605																	1147.45	101.351
	1447.03		1026.31																	1150.85	100.065
	791.146		1201.22																	1154.25	98.7906
	658.571		1757.28																	1157.66	97.5293
	740.832		553.566																	1161.06	96.2806
	738.178		770.604																	1164.46	95.0446
	628.884		941.609																	1167.87	93.8212
	878.094		502.553																	1171.27	92.6104
	967.122		1887.79																	1174.67	91.4122
	1061.26		818.058																	1178.08	90.2265
	1302.3		743.78																	1181.48	89.0533
	1183.47		654.917																	1184.88	87.8925
	1181.15		761.182																	1188.29	86.7442
	577.976		873.47																	1191.69	85.6082
	491.847		1245.85																	1195.1	84.4846
	831.361		511.935																	1198.5	83.3732
	1396.75		1117.87																	1201.9	82.274
	547.285		1427.08																	1205.31	81.1869
	896.963		1121.06																	1208.71	80.112
	1274.05		1433.77																	1212.11	79.0491
	1460.93		748.733																	1215.52	77.9981
	563.383		890.772																	1218.92	76.9591
	802.065		617.989																	1222.32	75.9319
	865.657		440.808																	1225.73	74.9164
	822.453		1247.61																	1229.13	73.9127
	917.914		948.216																	1232.53	72.9206
	925.266		1294.46																	1235.94	71.94
	843.868		626.367																	1239.34	70.971
	984.605		1310.73																	1242.74	70.0133
	902.902		853.129																	1246.15	69.0669
	775.443		1211.71																	1249.55	68.1319
	758.947		678.622																	1252.95	67.2079
	778.82		773.804																	1256.36	66.2951
	1082.55		1237.61																	1259.76	65.3933
	542.743		741.059																	1263.16	64.5024
	893.362		868.439																	1266.57	63.6223
	1235.56		812.47																	1269.97	62.753
	969.275		815.257																	1273.37	61.8944
	1695.76		541.869																	1276.78	61.0464
	892.806		743.132																	1280.18	60.2088
	643.38		925.494																	1283.58	59.3817
	823.767		1059.17																	1286.99	58.565
	1096.11		883.222																	1290.39	57.7584
	782.294		900.518																	1293.79	56.962
	527.284		589.948																	1297.2	56.1757
	1010.79		943.339																	1300	55.5356
	641.547		628.201																	1300.6	55.3993
	800.61		955.675																	1304	54.6328
	1107.3		702.462																	1307.41	53.8762
	724.936		801.717																	1310.81	53.1292
	577.272		735.223																	1314.21	52.3918
	957.697		1926.09																	1317.62	51.664
	825.916		678.506																	1321.02	50.9456
	740.636		1303.81																	1324.42	50.2365
	675.885		1928.14																	1327.83	49.5367
	456.592		629.912																	1331.23	48.846
	638.614		2966.85																	1334.63	48.1645
	867.852		833.417																	1338.04	47.4919
	1133.82		1962.49																	1341.44	46.8282
	577.115		590.678																	1344.84	46.1733
	925.161		1151.12																	1348.25	45.527
	754.417		654.429																	1351.65	44.8894
	595.138		847.82																	1355.06	44.2604
	649.777		608.108																	1358.46	43.6398
	644.086		1904.95																	1361.86	43.0275
	737.145		2544.88																	1365.27	42.4235
	598.659		692.486																	1368.67	41.8277
	945.956		606.673																	1372.07	41.2399
	884.202		884.223																	1375.48	40.6601
	652.258		702.274																	1378.88	40.0883
	657.155		1108.65																	1382.28	39.5242
	1361		847.055																	1385.69	38.9679
	790.318		665.958																	1389.09	38.4193
	945.021		1206.13																	1392.49	37.8782
	1127.29		1114.75																	1395.9	37.3445
	1141.11		1099.57																	1399.3	36.8183
	1139.31		721.923																	1402.7	36.2993
	985.359		490.416																	1406.11	35.7876
	1582.38		1078.94																	1409.51	35.283
	775.771		885.615																	1412.91	34.7855
	354.05		897.955																	1416.32	34.2949
	1397.23		1000.91																	1419.72	33.8112
	384.825		657.23																	1423.12	33.3344
	575.428		686.286																	1426.53	32.8642
	1078.74		831.303																	1429.93	32.4007
	658.761		1065.84																	1433.33	31.9437
	946.78		809.954																	1436.74	31.4932
	562.145		1111.26																	1440.14	31.0491
	634.018		1455.24																	1443.54	30.6114
	914.721		809.829																	1446.95	30.1799
	596.652		826.477																	1450.35	29.7545
	1235.97		628.605																	1453.75	29.3353
	770.671		652.643																	1457.16	28.922
	1100.22		570.762																	1460.56	28.5147
	745.103		532.783																	1463.96	28.1133
	634.686		1019.21																	1467.37	27.7177
	565.993		511.437																	1470.77	27.3277
	535.633		928.593																	1474.17	26.9435
	722.596		971.798																	1477.58	26.5648
	1012.04		983.234																	1480.98	26.1916
	830.885		659.388																	1484.38	25.8238
	715.259		1058.46																	1487.79	25.4614
	820.879		1817.34																	1491.19	25.1043
	956.92		504.61																	1494.59	24.7524
	900.784		1031.82																	1498	24.4056
	1206.92		580.118																	1500	24.204
	1251.73		778.843																	1501.4	24.064
	772.087		910.118																	1504.8	23.7273
	717.273		676.848																	1508.21	23.3956
	739.249		719.841																	1511.61	23.0689
	1243.91		678.418																	1515.02	22.7469
	630.949		900.424																	1518.42	22.4297
	983.823		601.078																	1521.82	22.1171
	385.295		574.487																	1525.23	21.8092
	838.354		748.282																	1528.63	21.5059
	745.57		558.779																	1532.03	21.2071
	1106.38		1353.93																	1535.44	20.9127
	1604.61		649.816																	1538.84	20.6228
	1115.53		909.121																	1542.24	20.3371
	943.472		1173.73																	1545.65	20.0557
	906.38		640.828																	1549.05	19.7786
	661.454		1032.56																	1552.45	19.5055
	719.85		739.898																	1555.86	19.2366
	964.403		887.025																	1559.26	18.9717
	552.635		703.267																	1562.66	18.7108
	632.333		941.59																	1566.07	18.4538
	792.818		593.089																	1569.47	18.2007
	894.121		499.495																	1572.87	17.9514
	964.367		646.379																	1576.28	17.7059
	764.509		712.495																	1579.68	17.4641
	688.85		812.187																	1583.08	17.2259
	1387.16		818.345																	1586.49	16.9914
	700.595		580.93																	1589.89	16.7604
	1291.39		748.021																	1593.29	16.5329
	780.982		718.549																	1596.7	16.3089
	782.294		682.971																	1600.1	16.0883
	1160.48		556.904																	1603.5	15.8711
	818.712		685.171																	1606.91	15.6571
	807.54		1029.51																	1610.31	15.4465
	1143.96		1068.34																	1613.71	15.239
	1095.33		790.813																	1617.12	15.0347
	1185.43		690.962																	1620.52	14.8336
	1553.22		1056.41																	1623.92	14.6355
	760.244		870.602																	1627.33	14.4405
	712.566		780.079																	1630.73	14.2484
	1104.22		696.387																	1634.13	14.0593
	440.585		614.344																	1637.54	13.8732
	850.771		799.963																	1640.94	13.6898
	694.8		1238.13																	1644.34	13.5093
	1318.56		683.528																	1647.75	13.3316
	1736.1		1141.03																	1651.15	13.1567
	568.553		943.618																	1654.55	12.9844
	976.715		996.749																	1657.96	12.8148
	689.009		506.96																	1661.36	12.6478
	1028.33		529.208																	1664.76	12.4834
	1250.51		419.187																	1668.17	12.3216
	1102.63		523.947																	1671.57	12.1623
	536.095		854.87																	1674.97	12.0054
	844.597		1197.14																	1678.38	11.851
	680.263		1296.99																	1681.78	11.6989
	1274.28		997.45																	1685.19	11.5493
	905.351		1235.58																	1688.59	11.4019
	1040.04		655.094																	1691.99	11.2569
	1646.55		729.719																	1695.4	11.1141
	1948.95		1675.33																	1698.8	10.9736
	720.12		725.163																	1700	10.9245
	562.861		575.181																	1702.2	10.8352
	1175.71		870.603																	1705.61	10.699
	556.18		521.674																	1709.01	10.5649
	1114.35		1090.81																	1712.41	10.433
	501.921		2152.55																	1715.82	10.3031
	561.211		669.147																	1719.22	10.1752
	896.424		1325.82																	1722.62	10.0493
	1744.68		978.65																	1726.03	9.9254
	931.311		1158.84																	1729.43	9.80344
	1256.9		769.235																	1732.83	9.6834
	636.639		1202.58																	1736.24	9.56524
	1228.37		1757.53																	1739.64	9.44893
	720.139		2325.9																	1743.04	9.33446
	669.071		1807.05																	1746.45	9.22178
	828.413		1281.91																	1749.85	9.11088
	2153.66		1944.75																	1753.25	9.00173
	1180.78		1038.86																	1756.66	8.89429
	775.575		2241.09																	1760.06	8.78855
	568.168		1131.65																	1763.46	8.68447
	871.835		593.993																	1766.87	8.58204
	703.801		1256.53																	1770.27	8.48122
	900.486		460.65																	1773.67	8.382
	1176.17		806.985																	1777.08	8.28434
	904.413		1060.25																	1780.48	8.18823
	1114.9		762.553																	1783.88	8.09363
	786.323		1247.64																	1787.29	8.00054
	726.341		908.327																	1790.69	7.90891
	1191.17		2409.74																	1794.09	7.81874
	684.565		737.175																	1797.5	7.73
	1507.02		790.329																	1800.9	7.64266
	768.365		1361.87																	1804.3	7.55671
	1033.24		1212.66																	1807.71	7.47212
	1234.84		1447.03																	1811.11	7.38887
	1124.61		791.146																	1814.51	7.30695
	678.156		658.571																	1817.92	7.22632
	696.143		740.832																	1821.32	7.14698
	873.488		738.178																	1824.72	7.0689
	714.527		628.884																	1828.13	6.99206
	851.719		878.094																	1831.53	6.91644
	1413.91		967.122																	1834.93	6.84202
	881.786		1061.26																	1838.34	6.76879
	434.158		1302.3																	1841.74	6.69672
	559.785		1183.47																	1845.15	6.62581
	1090.98		1181.15																	1848.55	6.55602
	841.274		577.976																	1851.95	6.48734
	1200.82		491.847																	1855.36	6.41976
	781.991		831.361																	1858.76	6.35326
	447.737		1396.75																	1862.16	6.28782
	880.086		547.285																	1865.57	6.22342
	835.828		896.963																	1868.97	6.16005
	571.84		1274.05																	1872.37	6.09769
	702.893		1460.93																	1875.78	6.03633
	873.16		563.383																	1879.18	5.97595
	532.406		802.065																	1882.58	5.91653
	1147.8		865.657																	1885.99	5.85806
	637.78		822.453																	1889.39	5.80053
	658.323		917.914																	1892.79	5.74391
	923.522		925.266																	1896.2	5.68821
	496.675		843.868																	1899.6	5.63339
	897.412		984.605																	1900	5.627
	536.76		902.902																	1903	5.57945
	609.111		775.443																	1906.41	5.52638
	658.684		758.947																	1909.81	5.47415
	600.245		778.82																	1913.21	5.42276
	457.26		1082.55																	1916.62	5.3722
	1017.93		542.743																	1920.02	5.32244
	714.019		893.362																	1923.42	5.27348
	1049.14		1235.56																	1926.83	5.22531
	859.782		969.275																	1930.23	5.17791
	1189.52		1695.76																	1933.63	5.13126
	819.195		892.806																	1937.04	5.08537
	1062.05		643.38																	1940.44	5.04021
	617.278		823.767																	1943.84	4.99578
	608.859		1096.11																	1947.25	4.95206
	2524.19		782.294																	1950.65	4.90904
	1062.6		527.284																	1954.05	4.86671
	980.183		1010.79																	1957.46	4.82506
	915.259		641.547																	1960.86	4.78408
	937.782		800.61																	1964.26	4.74376
	467.002		1107.3																	1967.67	4.70409
	739.173		724.936																	1971.07	4.66505
	669.2		577.272																	1974.47	4.62664
	1290.59		957.697																	1977.88	4.58885
	728.233		825.916																	1981.28	4.55166
	369.88		740.636																	1984.68	4.51508
	852.224		675.885																	1988.09	4.47908
	508.44		456.592																	1991.49	4.44366
	658.008		638.614																	1994.89	4.4088
	631.462		867.852																	1998.3	4.37451
	1136.67		1133.82																	2001.7	4.34077
	708.626		577.115																	2005.11	4.30758
			925.161																	2008.51	4.27491
			754.417																	2011.91	4.24278
			595.138																	2015.32	4.21115
			649.777																	2018.72	4.18004
			644.086																	2022.12	4.14943
			737.145																	2025.53	4.11931
			598.659																	2028.93	4.08968
			945.956																	2032.33	4.06052
			884.202																	2035.74	4.03183
			652.258																	2039.14	4.00361
			657.155																	2042.54	3.97583
			1361																	2045.95	3.94851
			790.318																	2049.35	3.92162
			945.021																	2052.75	3.89517
			1127.29																	2056.16	3.86915
			1141.11																	2059.56	3.84354
			1139.31																	2062.96	3.81834
			985.359																	2066.37	3.79355
			1582.38																	2069.77	3.76916
			775.771																	2073.17	3.74517
			354.05																	2076.58	3.72156
			1397.23																	2079.98	3.69833
			384.825																	2083.38	3.67547
			575.428																	2086.79	3.65298
			1078.74																	2090.19	3.63085
			658.761																	2093.59	3.60908
			946.78																	2097	3.58766
			562.145																	2100	3.56905
			634.018																	2100.4	3.56659
			914.721																	2103.8	3.54585
			596.652																	2107.21	3.52545
			1235.97																	2110.61	3.50538
			770.671																	2114.01	3.48563
			1100.22																	2117.42	3.4662
			745.103																	2120.82	3.44708
			634.686																	2124.22	3.42827
			565.993																	2127.63	3.40976
			535.633																	2131.03	3.39155
			722.596																	2134.43	3.37364
			1012.04																	2137.84	3.35601
			830.885																	2141.24	3.33866
			715.259																	2144.64	3.3216
			820.879																	2148.05	3.30481
			956.92																	2151.45	3.28829
			900.784																	2154.85	3.27203
			1206.92																	2158.26	3.25604
			1251.73																	2161.66	3.24031
			772.087																	2165.07	3.22483
			717.273																	2168.47	3.20959
			739.249																	2171.87	3.19461
			1243.91																	2175.28	3.17986
			630.949																	2178.68	3.16535
			983.823																	2182.08	3.15108
			385.295																	2185.49	3.13703
			838.354																	2188.89	3.12321
			745.57																	2192.29	3.10961
			1106.38																	2195.7	3.09624
			1604.61																	2199.1	3.08307
			1115.53																	2202.5	3.07012
			943.472																	2205.91	3.05738
			906.38																	2209.31	3.04484
			661.454																	2212.71	3.0325
			719.85																	2216.12	3.02036
			964.403																	2219.52	3.00842
			552.635																	2222.92	2.99667
			632.333																	2226.33	2.98511
			792.818																	2229.73	2.97373
			894.121																	2233.13	2.96254
			964.367																	2236.54	2.95152
			764.509																	2239.94	2.94069
			688.85																	2243.34	2.93003
			1387.16																	2246.75	2.91953
			700.595																	2250.15	2.90921
			1291.39																	2253.55	2.89905
			780.982																	2256.96	2.88906
			782.294																	2260.36	2.87923
			1160.48																	2263.76	2.86955
			818.712																	2267.17	2.86003
			807.54																	2270.57	2.85066
			1143.96																	2273.97	2.84145
			1095.33																	2277.38	2.83238
			1185.43																	2280.78	2.82346
			1553.22																	2284.18	2.81468
			760.244																	2287.59	2.80604
			712.566																	2290.99	2.79754
			1104.22																	2294.39	2.78917
			440.585																	2297.8	2.78094
			850.771																	2300	2.77569
			694.8																	2301.2	2.77284
			1318.56																	2304.6	2.76487
			1736.1																	2308.01	2.75703
			568.553																	2311.41	2.74932
			976.715																	2314.81	2.74173
			689.009																	2318.22	2.73426
			1028.33																	2321.62	2.72691
			1250.51																	2325.03	2.71967
			1102.63																	2328.43	2.71256
			536.095																	2331.83	2.70556
			844.597																	2335.24	2.69867
			680.263																	2338.64	2.69188
			1274.28																	2342.04	2.68521
			905.351																	2345.45	2.67865
			1040.04																	2348.85	2.67219
			1646.55																	2352.25	2.66583
			1948.95																	2355.66	2.65958
			720.12																	2359.06	2.65342
			562.861																	2362.46	2.64737
			1175.71																	2365.87	2.64141
			556.18																	2369.27	2.63554
			1114.35																	2372.67	2.62977
			501.921																	2376.08	2.62409
			561.211																	2379.48	2.61851
			896.424																	2382.88	2.61301
			1744.68																	2386.29	2.6076
			931.311																	2389.69	2.60227
			1256.9																	2393.09	2.59703
			636.639																	2396.5	2.59188
			1228.37																	2399.9	2.5868
			720.139																	2403.3	2.58181
			669.071																	2406.71	2.5769
			828.413																	2410.11	2.57207
			2153.66																	2413.51	2.56731
			1180.78																	2416.92	2.56263
			775.575																	2420.32	2.55802
			568.168																	2423.72	2.55349
			871.835																	2427.13	2.54903
			703.801																	2430.53	2.54464
			900.486																	2433.93	2.54032
			1176.17																	2437.34	2.53606
			904.413																	2440.74	2.53188
			1114.9																	2444.14	2.52776
			786.323																	2447.55	2.52371
			726.341																	2450.95	2.51973
			1191.17																	2454.35	2.5158
			684.565																	2457.76	2.51194
			1507.02																	2461.16	2.50814
			768.365																	2464.56	2.5044
			1033.24																	2467.97	2.50072
			1234.84																	2471.37	2.4971
			1124.61																	2474.77	2.49354
			678.156																	2478.18	2.49003
			696.143																	2481.58	2.48658
			873.488																	2484.98	2.48318
			714.527																	2488.39	2.47984
			851.719																	2491.79	2.47655
			1413.91																	2495.2	2.47331
			881.786																	2498.6	2.47013
			434.158																	2500	2.46883
			559.785																	2502	2.46699
			1090.98																	2505.41	2.4639
			841.274																	2508.81	2.46087
			1200.82																	2512.21	2.45788
			781.991																	2515.62	2.45494
			447.737																	2519.02	2.45204
			880.086																	2522.42	2.44919
			835.828																	2525.83	2.44639
			571.84																	2529.23	2.44363
			702.893																	2532.63	2.44091
			873.16																	2536.04	2.43824
			532.406																	2539.44	2.43561
			1147.8																	2542.84	2.43302
			637.78																	2546.25	2.43047
			658.323																	2549.65	2.42796
			923.522																	2553.05	2.4255
			496.675																	2556.46	2.42307
			897.412																	2559.86	2.42068
			536.76																	2563.26	2.41832
			609.111																	2566.67	2.41601
			658.684																	2570.07	2.41373
			600.245																	2573.47	2.41149
			457.26																	2576.88	2.40928
			1017.93																	2580.28	2.4071
			714.019																	2583.68	2.40497
			1049.14																	2587.09	2.40286
			859.782																	2590.49	2.40079
			1189.52																	2593.89	2.39875
			819.195																	2597.3	2.39674
			1062.05																	2600.7	2.39477
			617.278																	2604.1	2.39282
			608.859																	2607.51	2.39091
			2524.19																	2610.91	2.38903
			1062.6																	2614.31	2.38717
			980.183																	2617.72	2.38535
			915.259																	2621.12	2.38355
			937.782																	2624.52	2.38178
			467.002																	2627.93	2.38004
			739.173																	2631.33	2.37833
			669.2																	2634.73	2.37664
			1290.59																	2638.14	2.37498
			728.233																	2641.54	2.37335
			369.88																	2644.94	2.37174
			852.224																	2648.35	2.37016
			508.44																	2651.75	2.3686
			658.008																	2655.16	2.36707
			631.462																	2658.56	2.36556
			1136.67																	2661.96	2.36408
			708.626																	2665.37	2.36261
			493.647																	2668.77	2.36117
			1001.44																	2672.17	2.35976
			452.765																	2675.58	2.35836
			477.007																	2678.98	2.35699
			958.396																	2682.38	2.35564
			831.725																	2685.79	2.35431
			783.845																	2689.19	2.353
			541.87																	2692.59	2.35171
			617.627																	2696	2.35044
			776.318																	2699.4	2.34919
			810.587																	2700	2.34898
			650.442																	2702.8	2.34796
			943.342																	2706.21	2.34675
			831.416																	2709.61	2.34556
			492.512																	2713.01	2.34439
			523.621																	2716.42	2.34324
			604.916																	2719.82	2.3421
			663.36																	2723.22	2.34098
			576.172																	2726.63	2.33988
			1051.97																	2730.03	2.3388
			944.775																	2733.43	2.33773
			654.851																	2736.84	2.33668
			813.992																	2740.24	2.33565
			874.761																	2743.64	2.33463
			444.29																	2747.05	2.33363
			840.49																	2750.45	2.33264
			838.293																	2753.85	2.33167
			639.699																	2757.26	2.33071
			625.485																	2760.66	2.32977
			848.378																	2764.06	2.32884
			707.747																	2767.47	2.32793
			862.029																	2770.87	2.32703
			525.495																	2774.27	2.32615
			641.523																	2777.68	2.32528
			502.041																	2781.08	2.32442
			869.442																	2784.48	2.32358
			501.267																	2787.89	2.32275
			808.385																	2791.29	2.32193
			823.908																	2794.69	2.32113
			1062.96																	2798.1	2.32033
			1404.49																	2801.5	2.31955
			689.092																	2804.9	2.31879
			561.073																	2808.31	2.31803
			754.841																	2811.71	2.31729
			741.376																	2815.12	2.31655
			1077.46																	2818.52	2.31583
			1045.23																	2821.92	2.31512
			632.91																	2825.33	2.31442
			753.856																	2828.73	2.31373
			639.678																	2832.13	2.31306
			737.615																	2835.54	2.31239
			607.816																	2838.94	2.31173
			644.822																	2842.34	2.31108
			505.325																	2845.75	2.31045
			1024.61																	2849.15	2.30982
			519.246																	2852.55	2.3092
			706.618																	2855.96	2.30859
			568.074																	2859.36	2.308
			458.604																	2862.76	2.30741
			1317.95																	2866.17	2.30683
			717.469																	2869.57	2.30626
			712.012																	2872.97	2.30569
			591.14																	2876.38	2.30514
			633.553																	2879.78	2.30459
			1109.84																	2883.18	2.30406
			1027.33																	2886.59	2.30353
			576.739																	2889.99	2.30301
			1252.97																	2893.39	2.30249
			584.023																	2896.8	2.30199
			628.347																	2900	2.30152
			632.908																	2900.2	2.30149
			531.744																	2903.6	2.301
			585.828																	2907.01	2.30052
			728.285																	2910.41	2.30005
			1195.24																	2913.81	2.29958
			665.938																	2917.22	2.29912
			577.917																	2920.62	2.29867
			2041.47																	2924.02	2.29822
			542.738																	2927.43	2.29778
			531.911																	2930.83	2.29735
			1119.02																	2934.23	2.29692
			815.426																	2937.64	2.2965
			604.724																	2941.04	2.29609
			696.16																	2944.44	2.29569
			1213.51																	2947.85	2.29529
			706.444																	2951.25	2.29489
			809.357																	2954.65	2.2945
			464.568																	2958.06	2.29412
			599.317																	2961.46	2.29374
			641.414																	2964.86	2.29337
			789.814																	2968.27	2.29301
			943.14																	2971.67	2.29265
			384.995																	2975.08	2.2923
			3740.05																	2978.48	2.29195
			832.7																	2981.88	2.2916
			1623.17																	2985.29	2.29127
			749.499																	2988.69	2.29093
			953.531																	2992.09	2.2906
			1669.24																	2995.5	2.29028
			623.721																	2998.9	2.28996
			998.601																	3002.3	2.28965
			397.597																	3005.71	2.28934
			699.566																	3009.11	2.28904
			921.454																	3012.51	2.28874
			694.229																	3015.92	2.28845
			745.495																	3019.32	2.28816
			541.516																	3022.72	2.28787
			1178.04																	3026.13	2.28759
			577.36																	3029.53	2.28731
			988.432																	3032.93	2.28704
			1060.2																	3036.34	2.28677
			760.673																	3039.74	2.28651
			496.099																	3043.14	2.28625
			725.268																	3046.55	2.28599
			1074.07																	3049.95	2.28574
			1876.71																	3053.35	2.28549
			574.047																	3056.76	2.28524
			1045.52																	3060.16	2.285
			462.217																	3063.56	2.28476
			841.542																	3066.97	2.28453
			2162.43																	3070.37	2.2843
			1014.36																	3073.77	2.28407
			666.473																	3077.18	2.28385
			1117.08																	3080.58	2.28363
			663.861																	3083.98	2.28341
			805.244																	3087.39	2.2832
			531.462																	3090.79	2.28299
			1099.84																	3094.19	2.28278
			631.564																	3097.6	2.28258
			1161.42																	3100	2.28243
			1477.51																	3101	2.28237
			1369.23																	3104.4	2.28218
			566.036																	3107.81	2.28198
			555.187																	3111.21	2.28179
			673.406																	3114.61	2.2816
			442.686																	3118.02	2.28141
			607.871																	3121.42	2.28123
			577.137																	3124.82	2.28105
			964.476																	3128.23	2.28087
			1183.48																	3131.63	2.2807
			974.27																	3135.04	2.28052
			751.45																	3138.44	2.28035
			858.948																	3141.84	2.28018
			786.53																	3145.25	2.28002
			761.641																	3148.65	2.27986
			560.512																	3152.05	2.2797
			669.322																	3155.46	2.27954
			807.737																	3158.86	2.27938
			947.826																	3162.26	2.27923
			497.741																	3165.67	2.27908
			655.587																	3169.07	2.27893
			1001.7																	3172.47	2.27878
			982.283																	3175.88	2.27864
			683.093																	3179.28	2.2785
			718.926																	3182.68	2.27836
			540.906																	3186.09	2.27822
			596.675																	3189.49	2.27808
			549.113																	3192.89	2.27795
			771.667																	3196.3	2.27782
			691.62																	3199.7	2.27769
			646.466																	3203.1	2.27756
			518.57																	3206.51	2.27744
			761.95																	3209.91	2.27731
			958.659																	3213.31	2.27719
			827.521																	3216.72	2.27707
			757.475																	3220.12	2.27695
			480.447																	3223.52	2.27683
			601.507																	3226.93	2.27672
			433.469																	3230.33	2.27661
			732.686																	3233.73	2.27649
			794.049																	3237.14	2.27638
			1399.56																	3240.54	2.27628
			499.206																	3243.94	2.27617
			1118.75																	3247.35	2.27606
			508.324																	3250.75	2.27596
			571.75																	3254.15	2.27586
			761.509																	3257.56	2.27576
			398.505																	3260.96	2.27566
			603.341																	3264.36	2.27556
			623.185																	3267.77	2.27546
			846.18																	3271.17	2.27537
			650.607																	3274.57	2.27528
			1549.19																	3277.98	2.27518
			779.527																	3281.38	2.27509
			573.574																	3284.78	2.275
			1040.06																	3288.19	2.27492
			1230.95																	3291.59	2.27483
			716.42																	3294.99	2.27475
			491.662																	3298.4	2.27466
			950.742																	3300	2.27462
			538.552																	3301.8	2.27458
			716.915																	3305.21	2.2745
			840.561																	3308.61	2.27442
			584.359																	3312.01	2.27434
			630.658																	3315.42	2.27426
			770.964																	3318.82	2.27418
			693.052																	3322.22	2.27411
			486.823																	3325.63	2.27403
			846.965																	3329.03	2.27396
			872.001																	3332.43	2.27389
			704.908																	3335.84	2.27381
			470.633																	3339.24	2.27374
			681.872																	3342.64	2.27367
			752.266																	3346.05	2.27361
			1292.34																	3349.45	2.27354
			1028.81																	3352.85	2.27347
			924.4																	3356.26	2.27341
			949.074																	3359.66	2.27334
			618.002																	3363.06	2.27328
			1148.65																	3366.47	2.27322
			798.042																	3369.87	2.27316
			813.655																	3373.27	2.27309
			855.346																	3376.68	2.27304
			703.033																	3380.08	2.27298
			385.095																	3383.48	2.27292
																				3386.89	2.27286
																				3390.29	2.2728
																				3393.69	2.27275
																				3397.1	2.27269
																				3400.5	2.27264
																				3403.9	2.27259
																				3407.31	2.27254
																				3410.71	2.27248
																				3414.11	2.27243
																				3417.52	2.27238
																				3420.92	2.27233
																				3424.32	2.27228
																				3427.73	2.27224
																				3431.13	2.27219
																				3434.53	2.27214
																				3437.94	2.2721
																				3441.34	2.27205
																				3444.74	2.27201
																				3448.15	2.27196
																				3451.55	2.27192
																				3454.95	2.27188
																				3458.36	2.27184
																				3461.76	2.27179
																				3465.17	2.27175
																				3468.57	2.27171
																				3471.97	2.27167
																				3475.38	2.27163
																				3478.78	2.2716
																				3482.18	2.27156
																				3485.59	2.27152
																				3488.99	2.27148
																				3492.39	2.27145
																				3495.8	2.27141
																				3499.2	2.27138
																				3500	2.27137
																				3502.6	2.27134
																				3506.01	2.27131
																				3509.41	2.27127
																				3512.81	2.27124
																				3516.22	2.27121
																				3519.62	2.27118
																				3523.02	2.27114
																				3526.43	2.27111
																				3529.83	2.27108
																				3533.23	2.27105
																				3536.64	2.27102
																				3540.04	2.27099
																				3543.44	2.27096
																				3546.85	2.27093
																				3550.25	2.27091
																				3553.65	2.27088
																				3557.06	2.27085
																				3560.46	2.27082
																				3563.86	2.2708
																				3567.27	2.27077
																				3570.67	2.27074
																				3574.07	2.27072
																				3577.48	2.27069
																				3580.88	2.27067
																				3584.28	2.27064
																				3587.69	2.27062
																				3591.09	2.2706
																				3594.49	2.27057
																				3597.9	2.27055
																				3601.3	2.27053
																				3604.7	2.2705
																				3608.11	2.27048
																				3611.51	2.27046
																				3614.91	2.27044
																				3618.32	2.27042
																				3621.72	2.2704
																				3625.13	2.27038
																				3628.53	2.27036
																				3631.93	2.27034
																				3635.34	2.27032

## Sheet: Figure 3g
Line length (nm)					Freq.count															Fit															Statistics
N1	N2	N3	Merge																	Independent Variable	LogNormal Fit I"Count"	Independent Variable	Regular Residual I"Count"	Regular Residual I"Count"	Fitted Y	Regular Residual I"Count"	Regular Residual I"Count"	Percentiles	Reference X	Reference Line					Number of Points	13
324.765	411.104	223.932	324.765		Bin Center	Bin End	Count	Cumulative Count	Count	Cumulative Count	Count	Cumulative Count	Count	Cumulative Count															mu = -0.000004	sigma = 14.987633
281.858	336.899	292.41	281.858																																Degrees of Freedom	9
299.37	330.48	218.677	299.37		Frequency Counts	Frequency Counts	Frequency Counts of B"length"	Frequency Counts of B"length"	Frequency Counts of C"length"	Frequency Counts of C"length"	Frequency Counts of D"length"	Frequency Counts of D"length"	Frequency Counts of E"length"	Frequency Counts of E"length"						Fitted Curves Plot	Fitted Curves Plot			Histogram of the Residual Plot	Residual vs. Predicted Values Plot	Residual vs. Predicted Values Plot	Normal Probability Plot of Residuals	Normal Probability Plot of Residuals	Normal Probability Plot of Residuals	Normal Probability Plot of Residuals
274.19	294.551	303.527	274.19		150	200	1	1	4	4	2	2	7	7						150	14.0199	150	-7.01993	-7.01993	14.0199	-7.01993	-17.1325	4.71698	-29.747	2.35849					Reduced Chi-Sqr	299.506
422.72	252.337	350.607	422.72		250	300	101	102	160	164	167	169	428	435						151.201	14.3755	250	-4.05293	-4.05293	432.053	-4.05293	-10.0301	12.2642	29.747	97.6415
400.641	290.811	249.198	400.641		350	400	222	324	349	513	354	523	925	1360						152.402	14.7658	350	7.42318	7.42318	917.577	7.42318	-10.0286	19.8113							Residual Sum of Squares	2695.55
375.061	427.583	328.611	375.061		450	500	123	447	165	678	148	671	436	1796						153.604	15.1935	450	-17.1325	-17.1325	453.133	-17.1325	-10.0283	27.3585
351.48	341.859	367.341	351.48		550	600	37	484	52	730	50	721	139	1935						154.805	15.6614	550	15.1836	15.1836	123.816	15.1836	-9.03982	34.9057							R-Square (COD)	0.9971
387.486	263.155	493.606	387.486		650	700	20	504	28	758	23	744	71	2006						156.006	16.1721	650	38.8253	38.8253	32.1747	38.8253	-7.01993	42.4528
277.168	588.696	379.988	277.168		750	800	9	513	8	766	9	753	26	2032						157.207	16.7287	750	11.5519	11.5519	14.4481	11.5519	-5.1053	50							Adj. R-Square	0.99613
340.932	592.589	327.935	340.932		850	900	5	518	5	771	1	754	11	2043						158.408	17.3342	850	-0.54652	-0.54652	11.5465	-0.54652	-4.05293	57.5472
387.053	443.221	309.804	387.053		950	1000	3	521	2	773	1	755	6	2049						159.61	17.9917	950	-5.1053	-5.1053	11.1053	-5.1053	-0.54652	65.0943							Fit Status	Succeeded(100)
413.197	1328.4	304.5	413.197		1050	1100	2	523	0	773	0	755	2	2051						160.811	18.7044	1050	-9.03982	-9.03982	11.0398	-9.03982	7.42318	72.6415
404.654	544.4	446.528	404.654		1150	1200	0	523	1	774	0	755	1	2052						162.012	19.4758	1150	-10.0301	-10.0301	11.0301	-10.0301	11.5519	80.1887
354.687	274.211	367.644	354.687		1250	1300	1	524	0	774	0	755	1	2053						163.213	20.3092	1250	-10.0286	-10.0286	11.0286	-10.0286	15.1836	87.7358
489.077	401.29	470.457	489.077		1350	1400	0	524	1	775	0	755	1	2054						164.414	21.2082	1350	-10.0283	-10.0283	11.0283	-10.0283	38.8253	95.283
321.748	264.636	323.243	321.748																	165.616	22.1764
443.904	432.208	270.412	443.904																	166.817	23.2175
352.296	694.191	469.228	352.296																	168.018	24.3352
465.51	377.754	447.55	465.51																	169.219	25.5335
372.056	272.45	338.889	372.056																	170.42	26.8162
319.915	383.354	314.044	319.915																	171.622	28.1872
267.896	363.888	353.135	267.896																	172.823	29.6505
508.527	264.498	421.646	508.527																	174.024	31.2102
414.586	352.03	325.285	414.586																	175.225	32.8703
237.076	302.872	303.787	237.076																	176.426	34.6349
451.272	437.508	362.152	451.272																	177.628	36.508
446.796	345.579	372.453	446.796																	178.829	38.4936
311.748	416.474	326.66	311.748																	180.03	40.5959
324.765	308.489	697.557	324.765																	181.231	42.8189
281.858	321.828	292.518	281.858																	182.432	45.1664
299.37	262.689	341.832	299.37																	183.634	47.6425
274.19	435.573	276.028	274.19																	184.835	50.2511
422.72	399.169	487.309	422.72																	186.036	52.9958
400.641	229.782	338.328	400.641																	187.237	55.8805
375.061	536.573	312.681	375.061																	188.438	58.9088
351.48	373.569	389.473	351.48																	189.64	62.0842
387.486	335.88	372.748	387.486																	190.841	65.41
277.168	303.726	356.309	277.168																	192.042	68.8896
340.932	440.55	380.64	340.932																	193.243	72.5261
387.053	288.652	346.577	387.053																	194.444	76.3225
413.197	693.504	390.823	413.197																	195.646	80.2816
404.654	344.338	371.011	404.654																	196.847	84.4061
354.687	305.093	552.422	354.687																	198.048	88.6984
489.077	431.195	477.298	489.077																	199.249	93.161
321.748	542.562	323.212	321.748																	200.45	97.7957
443.904	285.18	377.905	443.904																	201.652	102.605
352.296	257.252	300.727	352.296																	202.853	107.59
465.51	376.195	446.942	465.51																	204.054	112.752
372.056	274.817	417.5	372.056																	205.255	118.092
319.915	234.043	268.948	319.915																	206.456	123.612
267.896	336.266	502.349	267.896																	207.658	129.313
508.527	242.062	378.034	508.527																	208.859	135.194
414.586	1161.76	315.372	414.586																	210.06	141.256
237.076	314.586	410.089	237.076																	211.261	147.5
451.272	398.7	318.418	451.272																	212.462	153.924
446.796	385.415	366.938	446.796																	213.664	160.528
311.748	323.33	503.16	311.748																	214.865	167.312
353.643	356.29	386.886	353.643																	216.066	174.275
345.738	345.936	439.173	345.738																	217.267	181.415
556.616	699.574	268.34	556.616																	218.468	188.73
344.832	294.23	406.49	344.832																	219.67	196.219
575.43	501.227	277.291	575.43																	220.871	203.879
392.762	241.911	352.102	392.762																	222.072	211.709
457.88	492.511	347.573	457.88																	223.273	219.706
272.335	330.809	556.4	272.335																	224.474	227.866
343.35	335.126	374.639	343.35																	225.676	236.187
602.433	352.103	443.395	602.433																	226.877	244.665
368.682	383.883	469.17	368.682																	228.078	253.296
476.85	308.328	509.881	476.85																	229.279	262.077
457.733	348.811	315.025	457.733																	230.48	271.004
308.941	398.095	317.518	308.941																	231.682	280.071
324.081	279.898	694.793	324.081																	232.883	289.275
361.707	354.288	426.209	361.707																	234.084	298.611
753.811	461.584	304.04	753.811																	235.285	308.073
342.173	368.168	345.422	342.173																	236.486	317.657
540.256	318.496	217.21	540.256																	237.688	327.356
277.836	327.022	415.134	277.836																	238.889	337.166
412.296	344.588	403.531	412.296																	240.09	347.081
405.598	503.965	427.739	405.598																	241.291	357.094
423.691	333.059	247.298	423.691																	242.492	367.2
207.846	306.901	436.453	207.846																	243.694	377.391
419.213	518.305	270.562	419.213																	244.895	387.663
408.694	428.186	256.976	408.694																	246.096	398.008
372.74	779.107	319.929	372.74																	247.297	408.419
367.33	325.596	369.961	367.33																	248.499	418.89
438.071	303.602	663.817	438.071																	249.7	429.414
384.495	417.362	316.56	384.495																	250	432.053
284.829	401.853	391.783	284.829																	250.901	439.985
337.457	336.442	302.881	337.457																	252.102	450.593
373.964	854.866	262.245	373.964																	253.303	461.234
372.745	217.21	273.777	372.745																	254.505	471.9
309.981	380.301	385.758	309.981																	255.706	482.583
377.523	374.002	358.342	377.523																	256.907	493.276
290.91	382.762	357.984	290.91																	258.108	503.972
304.204	318.252	435.976	304.204																	259.309	514.664
285.357	365.154	355.296	285.357																	260.511	525.344
412.722	561.84	326.327	412.722																	261.712	536.005
349.194	309.353	383.196	349.194																	262.913	546.64
288.778	338.09	291.412	288.778																	264.114	557.242
512.764	291.045	349.143	512.764																	265.315	567.803
316.859	484.463	300.248	316.859																	266.517	578.316
298.421	337.5	384.625	298.421																	267.718	588.775
499.467	287.074	401.748	499.467																	268.919	599.172
328.359	420.582	301.567	328.359																	270.12	609.5
297.187	605.569	300.953	297.187																	271.321	619.752
342.83	433.82	234.183	342.83																	272.523	629.922
393.94	281.44	576.971	393.94																	273.724	640.003
219.759	328.616	462.412	219.759																	274.925	649.988
448.139	420.266	326.649	448.139																	276.126	659.871
348.436	322.424	284.171	348.436																	277.327	669.646
300.616	305.435	283.558	300.616																	278.529	679.306
454.719	414.74	500.78	454.719																	279.73	688.845
274.263	331.074	284.012	274.263																	280.931	698.258
417.34	345.232	373.97	417.34																	282.132	707.538
312.903	297.484	484.802	312.903																	283.333	716.68
491.172	471.144	369.401	491.172																	284.535	725.679
338.063	338.32	258.72	338.063																	285.736	734.529
369.74	330.872	460.972	369.74																	286.937	743.225
433.44	386.476	207.846	433.44																	288.138	751.762
441.851	381.14	537.936	441.851																	289.339	760.135
317.021	747.496	353.521	317.021																	290.541	768.34
290.702	296.233	527.453	290.702																	291.742	776.372
573.394	315.065	333.85	573.394																	292.943	784.227
470.655	287.137	549.635	470.655																	294.144	791.902
326.909	399.804	452.211	326.909																	295.345	799.391
265.169	281.357	418.822	265.169																	296.547	806.691
323.425	341.762	352.676	323.425																	297.748	813.8
374.192	290.565	307.011	374.192																	298.949	820.713
459.042	449.678	366.149	459.042																	300.15	827.428
334.983	278.113	421.596	334.983																	301.351	833.941
409.146	336.896	466.403	409.146																	302.553	840.25
447.925	323.325	306.56	447.925																	303.754	846.352
478.12	319.291	297.317	478.12																	304.955	852.246
354.149	339.196	431.868	354.149																	306.156	857.928
334.728	292.77	325.518	334.728																	307.357	863.398
432.452	427.819	213.178	432.452																	308.559	868.653
267.664	352.52	324.538	267.664																	309.76	873.691
310.265	497.412	480.398	310.265																	310.961	878.512
573.777	226.445	338.447	573.777																	312.162	883.113
419.779	325.06	330.281	419.779																	313.363	887.495
330.075	419.874	512.858	330.075																	314.565	891.657
648.43	623.9	193.444	648.43																	315.766	895.597
329.856	358.553	414.054	329.856																	316.967	899.315
347.844	559.469	347.628	347.844																	318.168	902.812
371.825	418.125	297.778	371.825																	319.369	906.086
411.213	403.383	470.885	411.213																	320.571	909.139
246.459	514.462	416.274	246.459																	321.772	911.969
253.308	413.436	315.414	253.308																	322.973	914.578
417.959	683.776	257.639	417.959																	324.174	916.967
426.529	392.335	310.34	426.529																	325.375	919.135
384.971	342.562	328.921	384.971																	326.577	921.084
373.349	412.828	275.073	373.349																	327.778	922.815
395.438	512.694	452.976	395.438																	328.979	924.328
318.878	356.312	308.997	318.878																	330.18	925.626
396.838	265.576	245.804	396.838																	331.381	926.71
603.394	435.509	380.932	603.394																	332.583	927.581
357.773	452.222	503.096	357.773																	333.784	928.241
395.437	268.693	268.338	395.437																	334.985	928.691
337.928	419.778	305.562	337.928																	336.186	928.934
423.195	603.306	614.24	423.195																	337.387	928.972
339.858	378.64	307.042	339.858																	338.589	928.807
420.555	317.49	340.972	420.555																	339.79	928.44
332.627	320.49	323.859	332.627																	340.991	927.876
207.846	336.558	494.919	207.846																	342.192	927.115
302.194	381.063	391.729	302.194																	343.393	926.161
337.996	337.32	409.979	337.996																	344.595	925.016
406.804	331.58	363.398	406.804																	345.796	923.683
336.328	256.349	726.326	336.328																	346.997	922.164
315.719	492.223	356.928	315.719																	348.198	920.464
387.883	411.154	310.958	387.883																	349.399	918.583
345.945	284.815	712.556	345.945																	350	917.577
286.14	260.361	257.151	286.14																	350.601	916.527
346.722	383.815	340.196	346.722																	351.802	914.297
687.76	313.119	334.06	687.76																	353.003	911.896
517.929	242.68	495.452	517.929																	354.204	909.329
295.777	319.644	264.108	295.777																	355.405	906.598
358.815	488.323	478.107	358.815																	356.607	903.706
370.498	821.015	342.084	370.498																	357.808	900.658
325.367	459.618	565.658	325.367																	359.009	897.455
382.344	278.607	337.205	382.344																	360.21	894.103
867.299	359.672	290.335	867.299																	361.411	890.603
403.128	381.925	279.719	403.128																	362.613	886.96
358.317	726.967	266.792	358.317																	363.814	883.177
270.412	649.938	297.851	270.412																	365.015	879.257
417.151	375.262	332.368	417.151																	366.216	875.205
299.623	215.02	322.667	299.623																	367.417	871.023
229.263	414.547	316.277	229.263																	368.619	866.715
419.585	416.579	303.616	419.585																	369.82	862.285
268.881	282.358	456.803	268.881																	371.021	857.737
195.417	407.183	320.074	195.417																	372.222	853.073
242.089	386.809	285.643	242.089																	373.423	848.298
473.303	362.735	287.979	473.303																	374.625	843.414
350.601	438.952	286.225	350.601																	375.826	838.426
425.613	393.858	496.502	425.613																	377.027	833.338
344.255	627.534	613.519	344.255																	378.228	828.152
403.102	474.017	277.772	403.102																	379.429	822.871
533.569	406.988	302.97	533.569																	380.631	817.501
278.043	377.588	432.993	278.043																	381.832	812.043
351.172	695.135	385.407	351.172																	383.033	806.503
306.429	336.148	604.724	306.429																	384.234	800.881
472.44	428.502	266.006	472.44																	385.435	795.184
353.303	385.592	459.388	353.303																	386.637	789.413
375.684	416.89	321.844	375.684																	387.838	783.572
367.111	415.036	299.82	367.111																	389.039	777.664
680.671	356.789	393.101	680.671																	390.24	771.693
298.951	406.947	334.47	298.951																	391.441	765.662
284.873	250.957	495.115	284.873																	392.643	759.574
327.253	352.976	390.912	327.253																	393.844	753.432
372.786	257.495	330.471	372.786																	395.045	747.24
286.565	383.597	483.762	286.565																	396.246	740.999
435.547	374.747	518.695	435.547																	397.447	734.715
295.074	455.572	641.637	295.074																	398.649	728.389
309.816	381.157	233.236	309.816																	399.85	722.024
313.713	477.338	229.458	313.713																	401.051	715.623
280.922	310.55	306.531	280.922																	402.252	709.19
323.606	398.975	302.241	323.606																	403.453	702.727
494.714	474.491	278.206	494.714																	404.655	696.236
375.684	356.001	343.329	375.684																	405.856	689.722
367.111	228.051	532.05	367.111																	407.057	683.185
680.671	237.402	419.038	680.671																	408.258	676.629
298.951	226.363	410.429	298.951																	409.459	670.056
284.873	346.643	342.307	284.873																	410.661	663.469
327.253	338.305	337.585	327.253																	411.862	656.871
372.786	347.539	527.103	372.786																	413.063	650.263
286.565	455.548	349.106	286.565																	414.264	643.648
435.547	319.852	502.774	435.547																	415.465	637.029
295.074	344.534	326.58	295.074																	416.667	630.408
309.816	292.181	359.211	309.816																	417.868	623.786
313.713	221.291	495.111	313.713																	419.069	617.167
280.922	342.968	313.048	280.922																	420.27	610.551
323.606	416.19	267.96	323.606																	421.471	603.942
494.714	469.187	283.549	494.714																	422.673	597.341
352.84	322.63	313.49	352.84																	423.874	590.751
302.212	386.674	299.068	302.212																	425.075	584.172
358.38	370.716	375.117	358.38																	426.276	577.607
323.318	519.073	497.088	323.318																	427.477	571.058
229.714	307.688	263.809	229.714																	428.679	564.527
337.809	375.529	269.966	337.809																	429.88	558.015
398.199	474.474	430.36	398.199																	431.081	551.523
370.109	392.659	339.189	370.109																	432.282	545.054
326.599	398.332	294.453	326.599																	433.483	538.609
489.982	441.087	295.92	489.982																	434.685	532.189
331.512	330.301	483.424	331.512																	435.886	525.796
301.261	266.25	386.939	301.261																	437.087	519.432
337.713	454.528	446.908	337.713																	438.288	513.097
388.041	460.048	319.612	388.041																	439.489	506.793
527.602	539.242	348.675	527.602																	440.691	500.521
788.4	214.103	401.219	788.4																	441.892	494.283
358.802	468.495	351.622	358.802																	443.093	488.079
504.575	281.625	229.263	504.575																	444.294	481.911
349.14	604.668	367.988	349.14																	445.495	475.78
710.005	483.692	303.854	710.005																	446.697	469.687
265.396	407.111	588.024	265.396																	447.898	463.632
420.918	249.2	235.713	420.918																	449.099	457.617
448.756	385.221	442.318	448.756																	450	453.133
343.811	376.573	414.411	343.811																	450.3	451.643
570.059	337.621	725.052	570.059																	451.502	445.71
273.184	374.299	318.403	273.184																	452.703	439.82
325.622	277.408	327.946	325.622																	453.904	433.973
552.524	545.179	557.997	552.524																	455.105	428.169
331.975	296.178	371.381	331.975																	456.306	422.411
472.902	384.553	560.966	472.902																	457.508	416.697
515.811	265.576	406.539	515.811																	458.709	411.029
610.103	348.638	275.864	610.103																	459.91	405.408
502.248	341.396	442.021	502.248																	461.111	399.834
376.085	552.444	361.808	376.085																	462.312	394.308
375.12	322.07	311.954	375.12																	463.514	388.829
360.788	392.759	299.804	360.788																	464.715	383.399
640.345	319.934	274.209	640.345																	465.916	378.019
518.373	344.214	342.702	518.373																	467.117	372.687
378.458	340.384	280.891	378.458																	468.318	367.405
434.254	352.047	281.729	434.254																	469.52	362.173
292.115	402.343	301.623	292.115																	470.721	356.992
279.298	482.326	294.042	279.298																	471.922	351.861
330.94	327.61	300.827	330.94																	473.123	346.781
300.131	510.242	741.14	300.131																	474.324	341.752
428.834	266.599	420.277	428.834																	475.526	336.774
461.491	346.047	291.502	461.491																	476.727	331.848
287.86	332.776	306.01	287.86																	477.928	326.974
264.042	433.325	228.965	264.042																	479.129	322.151
381.339	283.748	463.615	381.339																	480.33	317.38
459.004	268.333	297.684	459.004																	481.532	312.661
239.137	422.149	404.342	239.137																	482.733	307.993
324.296	379.915	371.087	324.296																	483.934	303.378
551.809	452.93	339.227	551.809																	485.135	298.815
630.819	367.291	387.138	630.819																	486.336	294.303
414.606	764.426	406.601	414.606																	487.538	289.844
240.773	518.708	317.138	240.773																	488.739	285.436
362.96	325.405	435.719	362.96																	489.94	281.08
316.174	313.847	434.052	316.174																	491.141	276.776
286.617	368.708	382.336	286.617																	492.342	272.523
389.187	264.904	373.441	389.187																	493.544	268.322
363.466	264.974	280.238	363.466																	494.745	264.172
371.949	344.749	286.718	371.949																	495.946	260.073
249.473	448.404	341.327	249.473																	497.147	256.025
342.353	281.908	416.552	342.353																	498.348	252.028
279.598	369.032	431.947	279.598																	499.55	248.082
257.255	380.899	432.778	257.255																	500.751	244.186
337.47	535.756	281.496	337.47																	501.952	240.339
439.567	387.562	379.261	439.567																	503.153	236.543
445.618	361.764	346.391	445.618																	504.354	232.797
274.263	393.515	260.393	274.263																	505.556	229.099
317.891	416.868	249.475	317.891																	506.757	225.451
425.788	244.333	315.053	425.788																	507.958	221.852
689.763	322.592	195.417	689.763																	509.159	218.301
333.539	294.026	440.647	333.539																	510.36	214.798
340.537	420.948	547.927	340.537																	511.562	211.343
408.399	365.914	276.736	408.399																	512.763	207.935
455.925	466.484	283.433	455.925																	513.964	204.575
318.31	348.193	262.132	318.31																	515.165	201.262
355.652	327.521	407.045	355.652																	516.366	197.995
281.022	381.747	394.165	281.022																	517.568	194.774
356.894	269.223	377.502	356.894																	518.769	191.599
550.835	390.708	295.751	550.835																	519.97	188.469
414.934	331.986	546.302	414.934																	521.171	185.385
346.373	367.198	263.291	346.373																	522.372	182.345
368.955	356.703	494.051	368.955																	523.574	179.349
351.273	416.072	296.275	351.273																	524.775	176.398
436.008	285.108	302.247	436.008																	525.976	173.489
417.768	531.189	438.174	417.768																	527.177	170.624
759.798	421.624	316.942	759.798																	528.378	167.801
504.01	331.909	315.1	504.01																	529.58	165.021
470.374	519.633	614.293	470.374																	530.781	162.283
1203.3	269.406	368.535	1203.3																	531.982	159.586
1030.8	365.295	326.682	1030.8																	533.183	156.93
1073.21	355.319	359.218	1073.21																	534.384	154.314
333.657	409.651	318.715	333.657																	535.586	151.739
957.914	273.028	306.214	957.914																	536.787	149.204
557.783	657.007	473.941	557.783																	537.988	146.708
461.197	301.931	301.106	461.197																	539.189	144.251
541.518	336.292	354.1	541.518																	540.39	141.832
294.523	331.99	384.746	294.523																	541.592	139.451
396.293	320.698	265.118	396.293																	542.793	137.108
291.502	295.19	248.236	291.502																	543.994	134.802
385.144	250.529	366.959	385.144																	545.195	132.533
379.426	452.182	274.383	379.426																	546.396	130.301
661.056	304.777	423.926	661.056																	547.598	128.104
473.091	248.734	355.231	473.091																	548.799	125.943
290.555	458.841	376.928	290.555																	550	123.816
258.986	560.512	261.536	258.986																	551.201	121.725
354.901	500.439	370.262	354.901																	552.402	119.667
630.484	342.605	278.75	630.484																	553.604	117.644
248.549	356.968	299.7	248.549																	554.805	115.654
417.449	296.95	646.753	417.449																	556.006	113.696
302.089	195.417	380.213	302.089																	557.207	111.771
529.337	223.932	363.911	529.337																	558.408	109.879
340.403	343.964	348.454	340.403																	559.61	108.018
425.872	484.243	448.959	425.872																	560.811	106.188
318.642	337.42	369.482	318.642																	562.012	104.389
263.045	461.745	414.668	263.045																	563.213	102.621
313.311	319.408	624.49	313.311																	564.414	100.882
352.261	299.444	463.987	352.261																	565.616	99.1732
350.759	502.546	256.777	350.759																	566.817	97.4936
410.039	393.642	333.583	410.039																	568.018	95.8427
339.457	324.251	335.586	339.457																	569.219	94.2203
282.793	204.406	732.967	282.793																	570.42	92.6259
393.19	260.389	253.784	393.19																	571.622	91.0592
912.128	471.13	437.449	912.128																	572.823	89.5196
284.929	367.094	268.593	284.929																	574.024	88.0069
396.413	264.757	370.117	396.413																	575.225	86.5206
355.469	277.602	237.217	355.469																	576.426	85.0604
553.641	313.15	348.245	553.641																	577.628	83.6259
286.034	339.241	285.685	286.034																	578.829	82.2167
584.589	382.221	712.09	584.589																	580.03	80.8325
740.761	567.159	457.35	740.761																	581.231	79.4728
837.641	248.156	585.809	837.641																	582.432	78.1373
318.822	341.828	346.259	318.822																	583.634	76.8257
390.154	399.627	294.391	390.154																	584.835	75.5375
246.763	351.885	679.699	246.763																	586.036	74.2725
577.482	256.235	322.648	577.482																	587.237	73.0303
526.867	460.786	356.961	526.867																	588.438	71.8105
492.994	342.666	376.322	492.994																	589.64	70.6127
264.786	328.915	286.234	264.786																	590.841	69.4367
393.435	283.798	355.278	393.435																	592.042	68.2821
573.213	335.555	489.76	573.213																	593.243	67.1485
291.608	309.646	308.161	291.608																	594.444	66.0357
363.882	243.594	568.832	363.882																	595.646	64.9433
345.081	797.716	357.651	345.081																	596.847	63.8709
679.101	412.135	488.371	679.101																	598.048	62.8184
310.074	276.322	461.062	310.074																	599.249	61.7852
427.681	505.953	389.439	427.681																	600.45	60.7712
321.138	379.533	361.527	321.138																	601.652	59.776
480.015	516.111	353.78	480.015																	602.853	58.7993
340.282	307.169	249.5	340.282																	604.054	57.8408
345.115	264.596	324.738	345.115																	605.255	56.9002
258.803	429.019	443.79	258.803																	606.456	55.9773
232.208	445.309	259.411	232.208																	607.658	55.0717
229.263	342.552	289.016	229.263																	608.859	54.1831
482.212	340.977	269.365	482.212																	610.06	53.3112
288.167	403.703	474.698	288.167																	611.261	52.4559
333.531	347.461	374.252	333.531																	612.462	51.6167
242.487	342.053	521.779	242.487																	613.664	50.7934
393.26	329.275	440.115	393.26																	614.865	49.9858
293.553	266.421	259.827	293.553																	616.066	49.1936
467.637	279.553	338.637	467.637																	617.267	48.4166
437.192	351.361	545.649	437.192																	618.468	47.6543
361.443	214.554	688.265	361.443																	619.67	46.9067
382.072	382.559	486.923	382.072																	620.871	46.1735
368.325	294.751	445.147	368.325																	622.072	45.4543
538.793	320.675	263.291	538.793																	623.273	44.749
476.011	400.526	731.494	476.011																	624.474	44.0574
470.233	294.203	462.979	470.233																	625.676	43.3791
287.525	288.277	492.276	287.525																	626.877	42.714
347.022	365.98	393.466	347.022																	628.078	42.0618
458.486	383.507	313.179	458.486																	629.279	41.4223
291.265	388.503	288.495	291.265																	630.48	40.7952
815.014	257.804	285.886	815.014																	631.682	40.1804
353.58	685.119	277.946	353.58																	632.883	39.5777
444.653	340.253	287.1	444.653																	634.084	38.9867
604.132	371.799	384.503	604.132																	635.285	38.4074
330.752	410.902	693.044	330.752																	636.486	37.8394
499.135	475.959	380.903	499.135																	637.688	37.2826
234.189	321.614	281.547	234.189																	638.889	36.7368
329.984	272.773	255.105	329.984																	640.09	36.2018
322.249	878.54	282.964	322.249																	641.291	35.6774
428.398	352.854	339.623	428.398																	642.492	35.1634
686.804	944.616	337.747	686.804																	643.694	34.6596
361.967	466.504	349.876	361.967																	644.895	34.1658
375.17	451.76	355.292	375.17																	646.096	33.6818
387.443	366.687	294.584	387.443																	647.297	33.2075
315.184	258.601	290.013	315.184																	648.499	32.7427
400.953	254.971	347.231	400.953																	649.7	32.2871
475.995	320.293	278.536	475.995																	650	32.1747
369.007	529.822	367.88	369.007																	650.901	31.8407
325.362	411.649	518.401	325.362																	652.102	31.4033
877.408	322.534	499.766	877.408																	653.303	30.9747
365.111	246.864	246.287	365.111																	654.505	30.5546
457.004	313.172	237.217	457.004																	655.706	30.1431
376.525	271.261	378.506	376.525																	656.907	29.7398
441.738	421.083	300.779	441.738																	658.108	29.3448
292.513	334.965	359.348	292.513																	659.309	28.9577
428.558	352.643	345.458	428.558																	660.511	28.5784
358.08	333.053	331.465	358.08																	661.712	28.2068
608.421	320.592	307.463	608.421																	662.913	27.8428
241.726	549.348	358.877	241.726																	664.114	27.4862
408.264	621.332	402.659	408.264																	665.315	27.1369
430.391	422.827	377.779	430.391																	666.517	26.7947
612.83	399.78	339.892	612.83																	667.718	26.4595
936.148	583.146	369.527	936.148																	668.919	26.1312
337.17	372.411	326.364	337.17																	670.12	25.8095
487.739	571.761	267.186	487.739																	671.321	25.4945
298.398	348.127	338.685	298.398																	672.523	25.1859
405.026	376.171	352.346	405.026																	673.724	24.8837
329.543	654.199	460.715	329.543																	674.925	24.5877
234.911	279.088	347.49	234.911																	676.126	24.2978
409.95	371.242	403.415	409.95																	677.327	24.0139
446.889	247.199	308.901	446.889																	678.529	23.7358
407.785	344.404	556.404	407.785																	679.73	23.4635
339.42	469.041	314.132	339.42																	680.931	23.1968
325.423	356.472	350.699	325.423																	682.132	22.9357
300.534	468.869	330.281	300.534																	683.333	22.68
356.604	460.685	563.439	356.604																	684.535	22.4295
585.047	437.601	328.486	585.047																	685.736	22.1843
288.216	305.147	653.667	288.216																	686.937	21.9442
426.209	449.769	299.427	426.209																	688.138	21.7091
341.177	285.865	747.274	341.177																	689.339	21.4789
246.287	322.169	437.101	246.287																	690.541	21.2536
391.718	304.979	266.075	391.718																	691.742	21.0329
267.317	386.602	290.142	267.317																	692.943	20.8168
423.619	338.27	256.479	423.619																	694.144	20.6053
452.974	488.272	399.877	452.974																	695.345	20.3982
409.902	364.903	360.857	409.902																	696.547	20.1954
498.22	388.565	426.085	498.22																	697.748	19.9969
267.273	347.989	379.161	267.273																	698.949	19.8026
271.892	549.275	266.812	271.892																	700.15	19.6124
478.385	317.474	326.171	478.385																	701.351	19.4262
391.3	251.323	317.161	391.3																	702.553	19.2439
309.3	380.951	280.329	309.3																	703.754	19.0654
471.024	245.764	260.483	471.024																	704.955	18.8908
323.525	353.181	328.478	323.525																	706.156	18.7198
400.684	537.77	415.649	400.684																	707.357	18.5524
396.439	364.529	539.865	396.439																	708.559	18.3886
363.304	476.729	292.202	363.304																	709.76	18.2282
278.21	448.716	371.784	278.21																	710.961	18.0713
410.439	344.274	368.536	410.439																	712.162	17.9177
375.033	307.828	391.075	375.033																	713.363	17.7674
728.012	281.74	322.092	728.012																	714.565	17.6202
530.679	282.63	490.986	530.679																	715.766	17.4762
506.3	647.051	277.089	506.3																	716.967	17.3353
319.431	283.009	298.203	319.431																	718.168	17.1973
304.04	231.06	428.09	304.04																	719.369	17.0623
489.019	330.324	330.329	489.019																	720.571	16.9303
318.017	311.051	367.56	318.017																	721.772	16.801
600.103	423.204	308.429	600.103																	722.973	16.6745
298.659	265.843	412.876	298.659																	724.174	16.5507
424.759	364.791	694.092	424.759																	725.375	16.4295
330.329	356.84	284.652	330.329																	726.577	16.311
304.528	297.808	421.796	304.528																	727.778	16.195
321.877	354.097	279.941	321.877																	728.979	16.0815
292.25	350.933	294.432	292.25																	730.18	15.9704
376.152	303.491	698.172	376.152																	731.381	15.8617
442.699	350.361	440.362	442.699																	732.583	15.7553
306.197	319.832	285.234	306.197																	733.784	15.6513
716.678	247.536	288.546	716.678																	734.985	15.5495
400.2	219.089	341.665	400.2																	736.186	15.4499
333.829	460.381	654.274	333.829																	737.387	15.3524
809.866	276.325	345.255	809.866																	738.589	15.2571
287.385	368.424	615.944	287.385																	739.79	15.1638
333.737	306.262	390.414	333.737																	740.991	15.0725
784.9	469.055	396.145	784.9																	742.192	14.9832
327.44	368.96	305.626	327.44																	743.393	14.8958
467.948	347.961	380.905	467.948																	744.595	14.8103
673.154	318.246	366.551	673.154																	745.796	14.7267
338.853	310.415	658.517	338.853																	746.997	14.6449
612.534	629.475	416.505	612.534																	748.198	14.5649
268.829	357.461	497.016	268.829																	749.399	14.4866
319.255	371.552	278.189	319.255																	750	14.4481
512.683	471.525	387.946	512.683																	750.601	14.41
523.361	600.726	343.746	523.361																	751.802	14.3351
276.83	452.463	282.446	276.83																	753.003	14.2618
376.367	492.998	278.111	376.367																	754.204	14.1901
724	365.187	378.405	724																	755.405	14.12
511.37	277.235	339.513	511.37																	756.607	14.0514
586.049	387.312	305.959	586.049																	757.808	13.9843
444.267	378.272	325.502	444.267																	759.009	13.9187
513.479	478.332	458.374	513.479																	760.21	13.8545
277.746	278.845	313.996	277.746																	761.411	13.7917
361.982	450.635	348.178	361.982																	762.613	13.7303
278.113	370.354	375.641	278.113																	763.814	13.6702
333.6	423.309	415.351	333.6																	765.015	13.6114
285.584	249.2	291.874	285.584																	766.216	13.554
320.003	328.243	530.168	320.003																	767.417	13.4977
365.075	265.37	327.891	365.075																	768.619	13.4428
	365.201	378.996	411.104																	769.82	13.389
	449.571	373.402	336.899																	771.021	13.3364
	434.926	352.466	330.48																	772.222	13.2849
	285.827	511.9	294.551																	773.423	13.2346
	290.309	260.769	252.337																	774.625	13.1854
	279.392	404.967	290.811																	775.826	13.1373
	319.588	309.32	427.583																	777.027	13.0902
	321.293	319.004	341.859																	778.228	13.0442
	418.305	496.877	263.155																	779.429	12.9992
	477.875	341.938	588.696																	780.631	12.9552
	665.128	537.505	592.589																	781.832	12.9121
	310.104	229.458	443.221																	783.033	12.87
	370.327	260.769	1328.4																	784.234	12.8289
	407.96	369.442	544.4																	785.435	12.7886
	483.449	347.075	274.211																	786.637	12.7492
	236.378	592.372	401.29																	787.838	12.7107
	204.406	433.029	264.636																	789.039	12.6731
	506.413	354.962	432.208																	790.24	12.6363
	318.129	258.061	694.191																	791.441	12.6003
	583.924	285.224	377.754																	792.643	12.565
	311.133	320.141	272.45																	793.844	12.5306
	444.638	476.043	383.354																	795.045	12.497
	296.904	336.922	363.888																	796.246	12.464
	563.6	243.256	264.498																	797.447	12.4319
	549.446	496.145	352.03																	798.649	12.4004
	344.243	289.992	302.872																	799.85	12.3696
	345.305	284.228	437.508																	801.051	12.3395
	282.191	528.355	345.579																	802.252	12.3101
	494.035	309.12	416.474																	803.453	12.2813
	278.502	343.879	308.489																	804.655	12.2532
	433.488	553.972	321.828																	805.856	12.2257
	568.313	319.74	262.689																	807.057	12.1988
	375.712	412.349	435.573																	808.258	12.1725
	839.641	357.171	399.169																	809.459	12.1468
	347.562	317.862	229.782																	810.661	12.1217
	397.162	445.152	536.573																	811.862	12.0971
	507.002	332.64	373.569																	813.063	12.0731
	464.818	312.156	335.88																	814.264	12.0496
	325.839	303.328	303.726																	815.465	12.0266
	348.218	313.462	440.55																	816.667	12.0041
	340.147	519.107	288.652																	817.868	11.9822
	377.226	488.891	693.504																	819.069	11.9607
	683.644	505.145	344.338																	820.27	11.9397
	343.316	372.664	305.093																	821.471	11.9192
	451.739	313.127	431.195																	822.673	11.8992
	497.402	476.937	542.562																	823.874	11.8795
	564.079	253.918	285.18																	825.075	11.8604
	387.705	502.02	257.252																	826.276	11.8416
	265.843	251.57	376.195																	827.477	11.8233
	279.799	369.93	274.817																	828.679	11.8054
	339.667	357.461	234.043																	829.88	11.7879
	303.353	961.153	336.266																	831.081	11.7707
	363.919	251.57	242.062																	832.282	11.754
	463.97	380.713	1161.76																	833.483	11.7376
	303.726	340.026	314.586																	834.685	11.7216
	392.937	610.538	398.7																	835.886	11.706
	598.923	721.599	385.415																	837.087	11.6907
	276.727	415.668	323.33																	838.288	11.6758
	311.587	317.292	356.29																	839.489	11.6612
	275.536	559.307	345.936																	840.691	11.6469
	414.063	368.322	699.574																	841.892	11.6329
	441.715	374.154	294.23																	843.093	11.6193
	423.833	302.499	501.227																	844.294	11.6059
	497.743	503.343	241.911																	845.495	11.5929
	407.156	612.982	492.511																	846.697	11.5801
	334.972	532.276	330.809																	847.898	11.5677
	791.198	471.431	335.126																	849.099	11.5555
	480.174	398.975	352.103																	850	11.5465
	280.892	625.517	383.883																	850.3	11.5436
	421.239	357.77	308.328																	851.501	11.5319
	386.625	289.231	348.811																	852.703	11.5206
	336.396	333.351	398.095																	853.904	11.5094
	604.136	471.795	279.898																	855.105	11.4985
	338.629	387.923	354.288																	856.306	11.4879
	307.624	277.412	461.584																	857.508	11.4775
	328.707	524.528	368.168																	858.709	11.4674
	501.51	282.7	318.496																	859.91	11.4574
	298.259	458.451	327.022																	861.111	11.4477
	319.209	370.738	344.588																	862.312	11.4383
	340.228	337.594	503.965																	863.514	11.429
	234.189	510.096	333.059																	864.715	11.4199
	281.463	488.168	306.901																	865.916	11.4111
	318.528	295.324	518.305																	867.117	11.4024
	349.981	379.332	428.186																	868.318	11.394
	459.012	364.99	779.107																	869.52	11.3857
	429.834	369.234	325.596																	870.721	11.3776
	654.834	394.336	303.602																	871.922	11.3697
	495.033	317.598	417.362																	873.123	11.362
	652.979	253.798	401.853																	874.324	11.3544
	432.378	278.576	336.442																	875.526	11.347
	260.769	385.684	854.866																	876.727	11.3398
	505.458	500.375	217.21																	877.928	11.3328
	405.283	406.809	380.301																	879.129	11.3259
	448.402	322.421	374.002																	880.33	11.3191
	330.741	336.84	382.762																	881.532	11.3125
	436.289	309.522	318.252																	882.733	11.3061
	519.282	580.093	365.154																	883.934	11.2998
	458.531	456.551	561.84																	885.135	11.2937
	303.842	339.184	309.353																	886.336	11.2877
	447.811	328.893	338.09																	887.538	11.2818
	257.788	370.416	291.045																	888.739	11.276
	448.304	345.103	484.463																	889.94	11.2704
	384.777	299.668	337.5																	891.141	11.265
	195.417	393.03	287.074																	892.342	11.2596
	781.384	207.846	420.582																	893.544	11.2544
	359.678	369.638	605.569																	894.745	11.2492
	289.369	291.007	433.82																	895.946	11.2442
	679.097	262.967	281.44																	897.147	11.2393
	257.252	280.76	328.616																	898.348	11.2346
	354.508	388.504	420.266																	899.55	11.2299
	511.382	417.672	322.424																	900.751	11.2253
	740.645	332.976	305.435																	901.952	11.2209
	362.272	413.422	414.74																	903.153	11.2165
	429.839	330.481	331.074																	904.354	11.2122
	317.748	351.74	345.232																	905.556	11.2081
	262.298	289.64	297.484																	906.757	11.204
	376.701	580.185	471.144																	907.958	11.2
	452.041	326.541	338.32																	909.159	11.1961
	397.178	312.285	330.872																	910.36	11.1923
	360.026	475.654	386.476																	911.562	11.1886
	309.712	270.894	381.14																	912.763	11.185
	253.001	377.92	747.496																	913.964	11.1814
	515.043	360.502	296.233																	915.165	11.1779
	271.262	246.943	315.065																	916.366	11.1746
	466.674	285.743	287.137																	917.568	11.1713
	461.949	411.614	399.804																	918.769	11.168
	496.149	406.539	281.357																	919.97	11.1648
	394.308	295.772	341.762																	921.171	11.1617
	287.493	276.025	290.565																	922.372	11.1587
	315.137	325.759	449.678																	923.574	11.1558
	351.481	522.447	278.113																	924.775	11.1529
	490.731	352.438	336.896																	925.976	11.1501
	467.599	497.324	323.325																	927.177	11.1473
	379.056	375.591	319.291																	928.378	11.1446
	344.613	315.23	339.196																	929.58	11.142
	351.66	338.971	292.77																	930.781	11.1394
	644.08	302.113	427.819																	931.982	11.1369
	247.089	486.449	352.52																	933.183	11.1344
	840.584	305.52	497.412																	934.384	11.132
	246.844	316.894	226.445																	935.586	11.1297
	274.604	341.526	325.06																	936.787	11.1274
	333.612	543.188	419.874																	937.988	11.1251
	371.586	468.744	623.9																	939.189	11.1229
	584.948	484.613	358.553																	940.39	11.1208
	331.817	366.771	559.469																	941.592	11.1187
	550.166	373.863	418.125																	942.793	11.1166
	276.294	359.047	403.383																	943.994	11.1146
	372.313	355.607	514.462																	945.195	11.1127
	326.542	382.32	413.436																	946.396	11.1108
	335.141	458.752	683.776																	947.598	11.1089
	195.417	352.013	392.335																	948.799	11.1071
	351.722	445.301	342.562																	950	11.1053
	428.07	287.615	412.828																	951.201	11.1036
	347.758	328.242	512.694																	952.402	11.1019
	310.975	487.989	356.312																	953.604	11.1002
	302.503	340.964	265.576																	954.805	11.0986
	457.519	380.944	435.509																	956.006	11.097
	341.981	423.818	452.222																	957.207	11.0954
	371.284	237.722	268.693																	958.408	11.0939
	312.177	364.031	419.778																	959.61	11.0924
	347.333	308.179	603.306																	960.811	11.091
	358.869	336.132	378.64																	962.012	11.0895
	444.136	260.769	317.49																	963.213	11.0882
	291.337	208.446	320.49																	964.414	11.0868
	329.889	325.487	336.558																	965.616	11.0855
	365.192	283.009	381.063																	966.817	11.0842
	303.652	293.13	337.32																	968.018	11.0829
	308.206	630.737	331.58																	969.219	11.0817
	400.76	363.461	256.349																	970.42	11.0805
	265.981	370.082	492.223																	971.622	11.0793
	331.639	297.325	411.154																	972.823	11.0782
	296.554	453.589	284.815																	974.024	11.077
	386.811	331.747	260.361																	975.225	11.0759
	364.273	316.64	383.815																	976.426	11.0748
	230.559	354.667	313.119																	977.628	11.0738
	436.088	301.072	242.68																	978.829	11.0728
	630.178	357.72	319.644																	980.03	11.0717
	403.585	338.736	488.323																	981.231	11.0708
	365.783	315.309	821.015																	982.432	11.0698
	334.133	256.512	459.618																	983.634	11.0689
	418.505	313.861	278.607																	984.835	11.068
	411.353	375.345	359.672																	986.036	11.0671
	278.463	368.335	381.925																	987.237	11.0662
	453.404	322.254	726.967																	988.438	11.0653
	345.506	291.913	649.938																	989.64	11.0645
	280.257	362.127	375.262																	990.841	11.0637
	293.508	483.523	215.02																	992.042	11.0629
	365.846	390.467	414.547																	993.243	11.0621
	267.78	344.673	416.579																	994.444	11.0613
	356.876	300.003	282.358																	995.646	11.0606
	301.347	411.548	407.183																	996.847	11.0599
	444.277	336.034	386.809																	998.048	11.0591
	493.93	421.878	362.735																	999.249	11.0585
	411.895	313.854	438.952																	1000.45	11.0578
	389.139	400.693	393.858																	1001.65	11.0571
	325.43	384.952	627.534																	1002.85	11.0564
	195.417	293.655	474.017																	1004.05	11.0558
	375.228	322.303	406.988																	1005.26	11.0552
	362.259	873.369	377.588																	1006.46	11.0546
	293.498	380.607	695.135																	1007.66	11.054
	482.274	348.861	336.148																	1008.86	11.0534
	379.095	551.591	428.502																	1010.06	11.0528
	300.004	317.056	385.592																	1011.26	11.0523
	341.796	400.387	416.89																	1012.46	11.0518
	524.208	329.834	415.036																	1013.66	11.0512
	362.582	431.101	356.789																	1014.86	11.0507
	268.642	309.704	406.947																	1016.07	11.0502
	320.535	292.922	250.957																	1017.27	11.0497
	279.341	352.904	352.976																	1018.47	11.0492
	382.946	345.163	257.495																	1019.67	11.0488
	343.123	462.055	383.597																	1020.87	11.0483
	646.808	388.288	374.747																	1022.07	11.0478
	268.368	378.53	455.572																	1023.27	11.0474
	383.085	441.751	381.157																	1024.47	11.047
	431.759	447.809	477.338																	1025.68	11.0465
	442.011	379.505	310.55																	1026.88	11.0461
	303.7	341.654	398.975																	1028.08	11.0457
	235.933	419.885	474.491																	1029.28	11.0453
	476.739	346.402	356.001																	1030.48	11.045
	352.395	426.629	228.051																	1031.68	11.0446
	460.473	273.353	237.402																	1032.88	11.0442
	901.587	452.145	226.363																	1034.08	11.0439
	514.31	296.944	346.643																	1035.29	11.0435
	440	278.566	338.305																	1036.49	11.0432
	444.895	341.307	347.539																	1037.69	11.0428
	358.941	346.61	455.548																	1038.89	11.0425
	337.873	450.21	319.852																	1040.09	11.0422
	356.392	467.138	344.534																	1041.29	11.0419
	359.089	327.747	292.181																	1042.49	11.0416
	523.553	465.33	221.291																	1043.69	11.0413
	260.354	331.612	342.968																	1044.89	11.041
	438.065		416.19																	1046.1	11.0407
	693.207		469.187																	1047.3	11.0404
	583.887		322.63																	1048.5	11.0402
	350.768		386.674																	1049.7	11.0399
	315.116		370.716																	1050	11.0398
	356.682		519.073																	1050.9	11.0396
	357.396		307.688																	1052.1	11.0394
	390.067		375.529																	1053.3	11.0391
	287.244		474.474																	1054.5	11.0389
	253.79		392.659																	1055.71	11.0386
	404.876		398.332																	1056.91	11.0384
	305.556		441.087																	1058.11	11.0382
	492.852		330.301																	1059.31	11.038
	352.26		266.25																	1060.51	11.0377
	289.595		454.528																	1061.71	11.0375
	352.798		460.048																	1062.91	11.0373
	292.201		539.242																	1064.11	11.0371
	318.181		214.103																	1065.32	11.0369
	278.607		468.495																	1066.52	11.0367
	242.715		281.625																	1067.72	11.0365
			604.668																	1068.92	11.0364
			483.692																	1070.12	11.0362
			407.111																	1071.32	11.036
			249.2																	1072.52	11.0358
			385.221																	1073.72	11.0357
			376.573																	1074.92	11.0355
			337.621																	1076.13	11.0353
			374.299																	1077.33	11.0352
			277.408																	1078.53	11.035
			545.179																	1079.73	11.0349
			296.178																	1080.93	11.0347
			384.553																	1082.13	11.0346
			265.576																	1083.33	11.0344
			348.638																	1084.53	11.0343
			341.396																	1085.74	11.0342
			552.444																	1086.94	11.034
			322.07																	1088.14	11.0339
			392.759																	1089.34	11.0338
			319.934																	1090.54	11.0337
			344.214																	1091.74	11.0335
			340.384																	1092.94	11.0334
			352.047																	1094.14	11.0333
			402.343																	1095.35	11.0332
			482.326																	1096.55	11.0331
			327.61																	1097.75	11.033
			510.242																	1098.95	11.0329
			266.599																	1100.15	11.0328
			346.047																	1101.35	11.0327
			332.776																	1102.55	11.0326
			433.325																	1103.75	11.0325
			283.748																	1104.95	11.0324
			268.333																	1106.16	11.0323
			422.149																	1107.36	11.0322
			379.915																	1108.56	11.0321
			452.93																	1109.76	11.032
			367.291																	1110.96	11.032
			764.426																	1112.16	11.0319
			518.708																	1113.36	11.0318
			325.405																	1114.56	11.0317
			313.847																	1115.77	11.0316
			368.708																	1116.97	11.0316
			264.904																	1118.17	11.0315
			264.974																	1119.37	11.0314
			344.749																	1120.57	11.0313
			448.404																	1121.77	11.0313
			281.908																	1122.97	11.0312
			369.032																	1124.17	11.0312
			380.899																	1125.38	11.0311
			535.756																	1126.58	11.031
			387.562																	1127.78	11.031
			361.764																	1128.98	11.0309
			393.515																	1130.18	11.0308
			416.868																	1131.38	11.0308
			244.333																	1132.58	11.0307
			322.592																	1133.78	11.0307
			294.026																	1134.98	11.0306
			420.948																	1136.19	11.0306
			365.914																	1137.39	11.0305
			466.484																	1138.59	11.0305
			348.193																	1139.79	11.0304
			327.521																	1140.99	11.0304
			381.747																	1142.19	11.0303
			269.223																	1143.39	11.0303
			390.708																	1144.59	11.0303
			331.986																	1145.8	11.0302
			367.198																	1147	11.0302
			356.703																	1148.2	11.0301
			416.072																	1149.4	11.0301
			285.108																	1150	11.0301
			531.189																	1150.6	11.03
			421.624																	1151.8	11.03
			331.909																	1153	11.03
			519.633																	1154.2	11.0299
			269.406																	1155.41	11.0299
			365.295																	1156.61	11.0299
			355.319																	1157.81	11.0298
			409.651																	1159.01	11.0298
			273.028																	1160.21	11.0298
			657.007																	1161.41	11.0297
			301.931																	1162.61	11.0297
			336.292																	1163.81	11.0297
			331.99																	1165.02	11.0296
			320.698																	1166.22	11.0296
			295.19																	1167.42	11.0296
			250.529																	1168.62	11.0296
			452.182																	1169.82	11.0295
			304.777																	1171.02	11.0295
			248.734																	1172.22	11.0295
			458.841																	1173.42	11.0294
			560.512																	1174.62	11.0294
			500.439																	1175.83	11.0294
			342.605																	1177.03	11.0294
			356.968																	1178.23	11.0293
			296.95																	1179.43	11.0293
			195.417																	1180.63	11.0293
			223.932																	1181.83	11.0293
			343.964																	1183.03	11.0292
			484.243																	1184.23	11.0292
			337.42																	1185.44	11.0292
			461.745																	1186.64	11.0292
			319.408																	1187.84	11.0292
			299.444																	1189.04	11.0291
			502.546																	1190.24	11.0291
			393.642																	1191.44	11.0291
			324.251																	1192.64	11.0291
			204.406																	1193.84	11.0291
			260.389																	1195.05	11.0291
			471.13																	1196.25	11.029
			367.094																	1197.45	11.029
			264.757																	1198.65	11.029
			277.602																	1199.85	11.029
			313.15																	1201.05	11.029
			339.241																	1202.25	11.029
			382.221																	1203.45	11.029
			567.159																	1204.65	11.0289
			248.156																	1205.86	11.0289
			341.828																	1207.06	11.0289
			399.627																	1208.26	11.0289
			351.885																	1209.46	11.0289
			256.235																	1210.66	11.0289
			460.786																	1211.86	11.0289
			342.666																	1213.06	11.0289
			328.915																	1214.26	11.0288
			283.798																	1215.47	11.0288
			335.555																	1216.67	11.0288
			309.646																	1217.87	11.0288
			243.594																	1219.07	11.0288
			797.716																	1220.27	11.0288
			412.135																	1221.47	11.0288
			276.322																	1222.67	11.0288
			505.953																	1223.87	11.0288
			379.533																	1225.08	11.0287
			516.111																	1226.28	11.0287
			307.169																	1227.48	11.0287
			264.596																	1228.68	11.0287
			429.019																	1229.88	11.0287
			445.309																	1231.08	11.0287
			342.552																	1232.28	11.0287
			340.977																	1233.48	11.0287
			403.703																	1234.68	11.0287
			347.461																	1235.89	11.0287
			342.053																	1237.09	11.0287
			329.275																	1238.29	11.0287
			266.421																	1239.49	11.0286
			279.553																	1240.69	11.0286
			351.361																	1241.89	11.0286
			214.554																	1243.09	11.0286
			382.559																	1244.29	11.0286
			294.751																	1245.5	11.0286
			320.675																	1246.7	11.0286
			400.526																	1247.9	11.0286
			294.203																	1249.1	11.0286
			288.277																	1250	11.0286
			365.98																	1250.3	11.0286
			383.507																	1251.5	11.0286
			388.503																	1252.7	11.0286
			257.804																	1253.9	11.0286
			685.119																	1255.11	11.0286
			340.253																	1256.31	11.0285
			371.799																	1257.51	11.0285
			410.902																	1258.71	11.0285
			475.959																	1259.91	11.0285
			321.614																	1261.11	11.0285
			272.773																	1262.31	11.0285
			878.54																	1263.51	11.0285
			352.854																	1264.71	11.0285
			944.616																	1265.92	11.0285
			466.504																	1267.12	11.0285
			451.76																	1268.32	11.0285
			366.687																	1269.52	11.0285
			258.601																	1270.72	11.0285
			254.971																	1271.92	11.0285
			320.293																	1273.12	11.0285
			529.822																	1274.32	11.0285
			411.649																	1275.53	11.0285
			322.534																	1276.73	11.0285
			246.864																	1277.93	11.0285
			313.172																	1279.13	11.0285
			271.261																	1280.33	11.0285
			421.083																	1281.53	11.0285
			334.965																	1282.73	11.0285
			352.643																	1283.93	11.0284
			333.053																	1285.14	11.0284
			320.592																	1286.34	11.0284
			549.348																	1287.54	11.0284
			621.332																	1288.74	11.0284
			422.827																	1289.94	11.0284
			399.78																	1291.14	11.0284
			583.146																	1292.34	11.0284
			372.411																	1293.54	11.0284
			571.761																	1294.74	11.0284
			348.127																	1295.95	11.0284
			376.171																	1297.15	11.0284
			654.199																	1298.35	11.0284
			279.088																	1299.55	11.0284
			371.242																	1300.75	11.0284
			247.199																	1301.95	11.0284
			344.404																	1303.15	11.0284
			469.041																	1304.35	11.0284
			356.472																	1305.56	11.0284
			468.869																	1306.76	11.0284
			460.685																	1307.96	11.0284
			437.601																	1309.16	11.0284
			305.147																	1310.36	11.0284
			449.769																	1311.56	11.0284
			285.865																	1312.76	11.0284
			322.169																	1313.96	11.0284
			304.979																	1315.17	11.0284
			386.602																	1316.37	11.0284
			338.27																	1317.57	11.0284
			488.272																	1318.77	11.0284
			364.903																	1319.97	11.0284
			388.565																	1321.17	11.0284
			347.989																	1322.37	11.0284
			549.275																	1323.57	11.0284
			317.474																	1324.77	11.0284
			251.323																	1325.98	11.0284
			380.951																	1327.18	11.0284
			245.764																	1328.38	11.0284
			353.181																	1329.58	11.0284
			537.77																	1330.78	11.0284
			364.529																	1331.98	11.0284
			476.729																	1333.18	11.0284
			448.716																	1334.38	11.0284
			344.274																	1335.59	11.0284
			307.828																	1336.79	11.0284
			281.74																	1337.99	11.0284
			282.63																	1350	11.0283
			647.051
			283.009
			231.06
			330.324
			311.051
			423.204
			265.843
			364.791
			356.84
			297.808
			354.097
			350.933
			303.491
			350.361
			319.832
			247.536
			219.089
			460.381
			276.325
			368.424
			306.262
			469.055
			368.96
			347.961
			318.246
			310.415
			629.475
			357.461
			371.552
			471.525
			600.726
			452.463
			492.998
			365.187
			277.235
			387.312
			378.272
			478.332
			278.845
			450.635
			370.354
			423.309
			249.2
			328.243
			265.37
			365.201
			449.571
			434.926
			285.827
			290.309
			279.392
			319.588
			321.293
			418.305
			477.875
			665.128
			310.104
			370.327
			407.96
			483.449
			236.378
			204.406
			506.413
			318.129
			583.924
			311.133
			444.638
			296.904
			563.6
			549.446
			344.243
			345.305
			282.191
			494.035
			278.502
			433.488
			568.313
			375.712
			839.641
			347.562
			397.162
			507.002
			464.818
			325.839
			348.218
			340.147
			377.226
			683.644
			343.316
			451.739
			497.402
			564.079
			387.705
			265.843
			279.799
			339.667
			303.353
			363.919
			463.97
			303.726
			392.937
			598.923
			276.727
			311.587
			275.536
			414.063
			441.715
			423.833
			497.743
			407.156
			334.972
			791.198
			480.174
			280.892
			421.239
			386.625
			336.396
			604.136
			338.629
			307.624
			328.707
			501.51
			298.259
			319.209
			340.228
			234.189
			281.463
			318.528
			349.981
			459.012
			429.834
			654.834
			495.033
			652.979
			432.378
			260.769
			505.458
			405.283
			448.402
			330.741
			436.289
			519.282
			458.531
			303.842
			447.811
			257.788
			448.304
			384.777
			195.417
			781.384
			359.678
			289.369
			679.097
			257.252
			354.508
			511.382
			740.645
			362.272
			429.839
			317.748
			262.298
			376.701
			452.041
			397.178
			360.026
			309.712
			253.001
			515.043
			271.262
			466.674
			461.949
			496.149
			394.308
			287.493
			315.137
			351.481
			490.731
			467.599
			379.056
			344.613
			351.66
			644.08
			247.089
			840.584
			246.844
			274.604
			333.612
			371.586
			584.948
			331.817
			550.166
			276.294
			372.313
			326.542
			335.141
			195.417
			351.722
			428.07
			347.758
			310.975
			302.503
			457.519
			341.981
			371.284
			312.177
			347.333
			358.869
			444.136
			291.337
			329.889
			365.192
			303.652
			308.206
			400.76
			265.981
			331.639
			296.554
			386.811
			364.273
			230.559
			436.088
			630.178
			403.585
			365.783
			334.133
			418.505
			411.353
			278.463
			453.404
			345.506
			280.257
			293.508
			365.846
			267.78
			356.876
			301.347
			444.277
			493.93
			411.895
			389.139
			325.43
			195.417
			375.228
			362.259
			293.498
			482.274
			379.095
			300.004
			341.796
			524.208
			362.582
			268.642
			320.535
			279.341
			382.946
			343.123
			646.808
			268.368
			383.085
			431.759
			442.011
			303.7
			235.933
			476.739
			352.395
			460.473
			901.587
			514.31
			440
			444.895
			358.941
			337.873
			356.392
			359.089
			523.553
			260.354
			438.065
			693.207
			583.887
			350.768
			315.116
			356.682
			357.396
			390.067
			287.244
			253.79
			404.876
			305.556
			492.852
			352.26
			289.595
			352.798
			292.201
			318.181
			278.607
			242.715
			223.932
			292.41
			218.677
			303.527
			350.607
			249.198
			328.611
			367.341
			493.606
			379.988
			327.935
			309.804
			304.5
			446.528
			367.644
			470.457
			323.243
			270.412
			469.228
			447.55
			338.889
			314.044
			353.135
			421.646
			325.285
			303.787
			362.152
			372.453
			326.66
			697.557
			292.518
			341.832
			276.028
			487.309
			338.328
			312.681
			389.473
			372.748
			356.309
			380.64
			346.577
			390.823
			371.011
			552.422
			477.298
			323.212
			377.905
			300.727
			446.942
			417.5
			268.948
			502.349
			378.034
			315.372
			410.089
			318.418
			366.938
			503.16
			386.886
			439.173
			268.34
			406.49
			277.291
			352.102
			347.573
			556.4
			374.639
			443.395
			469.17
			509.881
			315.025
			317.518
			694.793
			426.209
			304.04
			345.422
			217.21
			415.134
			403.531
			427.739
			247.298
			436.453
			270.562
			256.976
			319.929
			369.961
			663.817
			316.56
			391.783
			302.881
			262.245
			273.777
			385.758
			358.342
			357.984
			435.976
			355.296
			326.327
			383.196
			291.412
			349.143
			300.248
			384.625
			401.748
			301.567
			300.953
			234.183
			576.971
			462.412
			326.649
			284.171
			283.558
			500.78
			284.012
			373.97
			484.802
			369.401
			258.72
			460.972
			207.846
			537.936
			353.521
			527.453
			333.85
			549.635
			452.211
			418.822
			352.676
			307.011
			366.149
			421.596
			466.403
			306.56
			297.317
			431.868
			325.518
			213.178
			324.538
			480.398
			338.447
			330.281
			512.858
			193.444
			414.054
			347.628
			297.778
			470.885
			416.274
			315.414
			257.639
			310.34
			328.921
			275.073
			452.976
			308.997
			245.804
			380.932
			503.096
			268.338
			305.562
			614.24
			307.042
			340.972
			323.859
			494.919
			391.729
			409.979
			363.398
			726.326
			356.928
			310.958
			712.556
			257.151
			340.196
			334.06
			495.452
			264.108
			478.107
			342.084
			565.658
			337.205
			290.335
			279.719
			266.792
			297.851
			332.368
			322.667
			316.277
			303.616
			456.803
			320.074
			285.643
			287.979
			286.225
			496.502
			613.519
			277.772
			302.97
			432.993
			385.407
			604.724
			266.006
			459.388
			321.844
			299.82
			393.101
			334.47
			495.115
			390.912
			330.471
			483.762
			518.695
			641.637
			233.236
			229.458
			306.531
			302.241
			278.206
			343.329
			532.05
			419.038
			410.429
			342.307
			337.585
			527.103
			349.106
			502.774
			326.58
			359.211
			495.111
			313.048
			267.96
			283.549
			313.49
			299.068
			375.117
			497.088
			263.809
			269.966
			430.36
			339.189
			294.453
			295.92
			483.424
			386.939
			446.908
			319.612
			348.675
			401.219
			351.622
			229.263
			367.988
			303.854
			588.024
			235.713
			442.318
			414.411
			725.052
			318.403
			327.946
			557.997
			371.381
			560.966
			406.539
			275.864
			442.021
			361.808
			311.954
			299.804
			274.209
			342.702
			280.891
			281.729
			301.623
			294.042
			300.827
			741.14
			420.277
			291.502
			306.01
			228.965
			463.615
			297.684
			404.342
			371.087
			339.227
			387.138
			406.601
			317.138
			435.719
			434.052
			382.336
			373.441
			280.238
			286.718
			341.327
			416.552
			431.947
			432.778
			281.496
			379.261
			346.391
			260.393
			249.475
			315.053
			195.417
			440.647
			547.927
			276.736
			283.433
			262.132
			407.045
			394.165
			377.502
			295.751
			546.302
			263.291
			494.051
			296.275
			302.247
			438.174
			316.942
			315.1
			614.293
			368.535
			326.682
			359.218
			318.715
			306.214
			473.941
			301.106
			354.1
			384.746
			265.118
			248.236
			366.959
			274.383
			423.926
			355.231
			376.928
			261.536
			370.262
			278.75
			299.7
			646.753
			380.213
			363.911
			348.454
			448.959
			369.482
			414.668
			624.49
			463.987
			256.777
			333.583
			335.586
			732.967
			253.784
			437.449
			268.593
			370.117
			237.217
			348.245
			285.685
			712.09
			457.35
			585.809
			346.259
			294.391
			679.699
			322.648
			356.961
			376.322
			286.234
			355.278
			489.76
			308.161
			568.832
			357.651
			488.371
			461.062
			389.439
			361.527
			353.78
			249.5
			324.738
			443.79
			259.411
			289.016
			269.365
			474.698
			374.252
			521.779
			440.115
			259.827
			338.637
			545.649
			688.265
			486.923
			445.147
			263.291
			731.494
			462.979
			492.276
			393.466
			313.179
			288.495
			285.886
			277.946
			287.1
			384.503
			693.044
			380.903
			281.547
			255.105
			282.964
			339.623
			337.747
			349.876
			355.292
			294.584
			290.013
			347.231
			278.536
			367.88
			518.401
			499.766
			246.287
			237.217
			378.506
			300.779
			359.348
			345.458
			331.465
			307.463
			358.877
			402.659
			377.779
			339.892
			369.527
			326.364
			267.186
			338.685
			352.346
			460.715
			347.49
			403.415
			308.901
			556.404
			314.132
			350.699
			330.281
			563.439
			328.486
			653.667
			299.427
			747.274
			437.101
			266.075
			290.142
			256.479
			399.877
			360.857
			426.085
			379.161
			266.812
			326.171
			317.161
			280.329
			260.483
			328.478
			415.649
			539.865
			292.202
			371.784
			368.536
			391.075
			322.092
			490.986
			277.089
			298.203
			428.09
			330.329
			367.56
			308.429
			412.876
			694.092
			284.652
			421.796
			279.941
			294.432
			698.172
			440.362
			285.234
			288.546
			341.665
			654.274
			345.255
			615.944
			390.414
			396.145
			305.626
			380.905
			366.551
			658.517
			416.505
			497.016
			278.189
			387.946
			343.746
			282.446
			278.111
			378.405
			339.513
			305.959
			325.502
			458.374
			313.996
			348.178
			375.641
			415.351
			291.874
			530.168
			327.891
			378.996
			373.402
			352.466
			511.9
			260.769
			404.967
			309.32
			319.004
			496.877
			341.938
			537.505
			229.458
			260.769
			369.442
			347.075
			592.372
			433.029
			354.962
			258.061
			285.224
			320.141
			476.043
			336.922
			243.256
			496.145
			289.992
			284.228
			528.355
			309.12
			343.879
			553.972
			319.74
			412.349
			357.171
			317.862
			445.152
			332.64
			312.156
			303.328
			313.462
			519.107
			488.891
			505.145
			372.664
			313.127
			476.937
			253.918
			502.02
			251.57
			369.93
			357.461
			961.153
			251.57
			380.713
			340.026
			610.538
			721.599
			415.668
			317.292
			559.307
			368.322
			374.154
			302.499
			503.343
			612.982
			532.276
			471.431
			398.975
			625.517
			357.77
			289.231
			333.351
			471.795
			387.923
			277.412
			524.528
			282.7
			458.451
			370.738
			337.594
			510.096
			488.168
			295.324
			379.332
			364.99
			369.234
			394.336
			317.598
			253.798
			278.576
			385.684
			500.375
			406.809
			322.421
			336.84
			309.522
			580.093
			456.551
			339.184
			328.893
			370.416
			345.103
			299.668
			393.03
			207.846
			369.638
			291.007
			262.967
			280.76
			388.504
			417.672
			332.976
			413.422
			330.481
			351.74
			289.64
			580.185
			326.541
			312.285
			475.654
			270.894
			377.92
			360.502
			246.943
			285.743
			411.614
			406.539
			295.772
			276.025
			325.759
			522.447
			352.438
			497.324
			375.591
			315.23
			338.971
			302.113
			486.449
			305.52
			316.894
			341.526
			543.188
			468.744
			484.613
			366.771
			373.863
			359.047
			355.607
			382.32
			458.752
			352.013
			445.301
			287.615
			328.242
			487.989
			340.964
			380.944
			423.818
			237.722
			364.031
			308.179
			336.132
			260.769
			208.446
			325.487
			283.009
			293.13
			630.737
			363.461
			370.082
			297.325
			453.589
			331.747
			316.64
			354.667
[truncated: 56 more rows]

## Sheet: Figure 3h
Ring radius					Freq.count															Independent Variable	LogNormal Fit K"Count"	Independent Variable	Regular Residual K"Count"	Regular Residual K"Count"	Fitted Y	Regular Residual K"Count"	Regular Residual K"Count"	Percentiles	Reference X	Reference Line
N1	N2	N3	Merge																										mu = -0.000005	sigma = 5.210813					Number of Points	18
464.955	659.338	493.647	464.955		Bin Center	Bin End	Count	Cumulative Count	Count	Cumulative Count	Count	Cumulative Count	Count	Cumulative Count																					Degrees of Freedom	14
704.905	796.845	1001.44	704.905																	Fitted Curves Plot	Fitted Curves Plot			Histogram of the Residual Plot	Residual vs. Predicted Values Plot	Residual vs. Predicted Values Plot	Normal Probability Plot of Residuals	Normal Probability Plot of Residuals	Normal Probability Plot of Residuals	Normal Probability Plot of Residuals					Reduced Chi-Sqr	32.971
731.592	528.867	452.765	731.592		Frequency Counts	Frequency Counts	Frequency Counts of B"length"	Frequency Counts of B"length"	Frequency Counts of C"length"	Frequency Counts of C"length"	Frequency Counts of D"length"	Frequency Counts of D"length"	Frequency Counts of E"length"	Frequency Counts of E"length"						300	11.7676	300	-2.76761	-2.76761	11.7676	-2.76761	-13.4257	3.42466	-11.0321	1.71233					Residual Sum of Squares	461.594
600.46	809.06	477.007	600.46		200 - 400	200	300	400	1	1	4	4	4	4	9	9				303.403	12.6464	500	-4.44471	-4.44471	164.445	-4.44471	-4.44471	8.90411	11.0321	98.2877					R-Square (COD)	0.99646
869.38	949.768	958.396	869.38		400 - 600	400	500	600	38	39	69	73	53	57	160	169				306.807	13.5824	700	10.1042	10.1042	286.896	10.1042	-2.76761	14.3836							Adj. R-Square	0.9957
708.037	827.195	831.725	708.037		600 - 800	600	700	800	70	109	151	224	76	133	297	466				310.21	14.5772	900	-13.4257	-13.4257	222.426	-13.4257	-2.28243	19.863							Fit Status	Succeeded(100)
988.328	912.907	783.845	988.328		800 - 1000	800	900	1000	36	145	131	355	42	175	209	675				313.614	15.6326	1100	2.38735	2.38735	120.613	2.38735	-2.27137	25.3425
464.955	992.673	541.87	464.955		1000 - 1200	1000	1100	1200	26	171	73	428	24	199	123	798				317.017	16.7499	1300	9.4644	9.4644	55.5356	9.4644	-1.34898	30.8219
704.905	655.025	617.627	704.905		1200 - 1400	1200	1300	1400	12	183	46	474	7	206	65	863				320.42	17.9308	1500	-0.20404	-0.20404	24.204	-0.20404	-1.30152	36.3014
731.592	1023.48	776.318	731.592		1400 - 1600	1400	1500	1600	10	193	11	485	3	209	24	887				323.824	19.1766	1700	3.07551	3.07551	10.9245	3.07551	-1.27462	41.7808
600.46	789.081	810.587	600.46		1600 - 1800	1600	1700	1800	3	196	9	494	2	211	14	901				327.227	20.4885	1900	5.373	5.373	5.627	5.373	-1.26999	47.2603
869.38	1020.55	650.442	869.38		1800 - 2000	1800	1900	2000	0	196	10	504	1	212	11	912				330.631	21.8677	2100	0.43095	0.43095	3.56905	0.43095	-0.77569	52.7397
708.037	932.067	943.342	708.037		2000 - 2200	2000	2100	2200	0	196	2	506	2	214	4	916				334.034	23.3151	2300	-0.77569	-0.77569	2.77569	-0.77569	-0.20404	58.2192
988.328	1230.34	831.416	988.328		2200 - 2400	2200	2300	2400	0	196	2	508	0	214	2	918				337.437	24.8318	2500	0.53117	0.53117	2.46883	0.53117	0.43095	63.6986
1057.24	820.237	492.512	1057.24		2400 - 2600	2400	2500	2600	0	196	3	511	0	214	3	921				340.841	26.4185	2700	-1.34898	-1.34898	2.34898	-1.34898	0.53117	69.1781
640.911	795.967	523.621	640.911		2600 - 2800	2600	2700	2800	0	196	1	512	0	214	1	922				344.244	28.0758	2900	-1.30152	-1.30152	2.30152	-1.30152	2.38735	74.6575
673.911	908.014	604.916	673.911		2800 - 3000	2800	2900	3000	0	196	1	513	0	214	1	923				347.648	29.8043	3100	-2.28243	-2.28243	2.28243	-2.28243	3.07551	80.137
621.753	1966.64	663.36	621.753		3000 - 3200	3000	3100	3200	0	196	0	513	0	214	0	923				351.051	31.6044	3300	-1.27462	-1.27462	2.27462	-1.27462	5.373	85.6164
517.784	1328.51	576.172	517.784		3200 - 3400	3200	3300	3400	1	197	0	513	0	214	1	924				354.454	33.4763	3500	-2.27137	-2.27137	2.27137	-2.27137	9.4644	91.0959
585.732	922.763	1051.97	585.732		3400 - 3600	3400	3500	3600	0	197	0	513	0	214	0	924				357.858	35.4201	3700	-1.26999	-1.26999	2.26999	-1.26999	10.1042	96.5753
453.232	808.481	944.775	453.232		3600 - 3800	3600	3700	3800	0	197	0	513	1	215	1	925				361.261	37.4359
1460.66	907.151	654.851	1460.66																	364.665	39.5234
636.712	2694.8	813.992	636.712																	368.068	41.6823
780.079	1618.19	874.761	780.079																	371.471	43.9122
478.798	841.051	444.29	478.798																	374.875	46.2126
610.617	1591.61	840.49	610.617																	378.278	48.5826
727.219	759.88	838.293	727.219																	381.682	51.0215
841.232	1083.08	639.699	841.232																	385.085	53.5282
604.861	931.16	625.485	604.861																	388.488	56.1017
1380.89	1062.77	848.378	1380.89																	391.892	58.7407
770.488	997.351	707.747	770.488																	395.295	61.4437
553.626	819.905	862.029	553.626																	398.699	64.2094
733.807	1079.67	525.495	733.807																	402.102	67.0361
459.796	537.038	641.523	459.796																	405.506	69.922
1124.03	945.107	502.041	1124.03																	408.909	72.8654
736.193	470.503	869.442	736.193																	412.312	75.8643
685.22	707.71	501.267	685.22																	415.716	78.9167
846.933	680.593	808.385	846.933																	419.119	82.0204
573.051	639.33	823.908	573.051																	422.523	85.1732
671.405	411.729	1062.96	671.405																	425.926	88.3729
541.875	1043.99	1404.49	541.875																	429.329	91.617
653.777	657.292	689.092	653.777																	432.733	94.9031
429.902	996.104	561.073	429.902																	436.136	98.2287
626.824	1306.02	754.841	626.824																	439.54	101.591
910.265	820.5	741.376	910.265																	442.943	104.988
700.67	1484.9	1077.46	700.67																	446.346	108.416
957.505	803.106	1045.23	957.505																	449.75	111.873
1660.88	609.479	632.91	1660.88																	453.153	115.357
786.369	567.647	753.856	786.369																	456.557	118.863
621.518	840.145	639.678	621.518																	459.96	122.391
698.507	766.084	737.615	698.507																	463.363	125.935
579.644	750.651	607.816	579.644																	466.767	129.495
596.417	886.195	644.822	596.417																	470.17	133.067
815.028	1259.59	505.325	815.028																	473.574	136.647
724.394	1376.06	1024.61	724.394																	476.977	140.234
753.916	540.153	519.246	753.916																	480.38	143.824
848.315	567.124	706.618	848.315																	483.784	147.415
1259.23	854.153	568.074	1259.23																	487.187	151.004
729.609	1234.79	458.604	729.609																	490.591	154.587
862.544	633.605	1317.95	862.544																	493.994	158.163
545.979	1026.31	717.469	545.979																	497.397	161.727
781.617	1201.22	712.012	781.617																	500	164.445
618.441	1757.28	591.14	618.441																	500.801	165.279
637.972	553.566	633.553	637.972																	504.204	168.815
1417.4	770.604	1109.84	1417.4																	507.608	172.331
466.422	941.609	1027.33	466.422																	511.011	175.827
519.173	502.553	576.739	519.173																	514.414	179.299
681.176	1887.79	1252.97	681.176																	517.818	182.744
1592.57	818.058	584.023	1592.57																	521.221	186.161
1015.65	743.78	628.347	1015.65																	524.625	189.546
795.444	654.917	632.908	795.444																	528.028	192.898
667.025	761.182	531.744	667.025																	531.431	196.214
928.287	873.47	585.828	928.287																	534.835	199.493
738.587	1245.85	728.285	738.587																	538.238	202.731
545.641	511.935	1195.24	545.641																	541.642	205.927
498.891	1117.87	665.938	498.891																	545.045	209.079
553.569	1427.08	577.917	553.569																	548.448	212.185
869.126	1121.06	2041.47	869.126																	551.852	215.242
545.641	1433.77	542.738	545.641																	555.255	218.251
498.891	748.733	531.911	498.891																	558.659	221.207
553.569	890.772	1119.02	553.569																	562.062	224.111
869.126	617.989	815.426	869.126																	565.465	226.96
761.215	440.808	604.724	761.215																	568.869	229.752
922.989	1247.61	696.16	922.989																	572.272	232.487
642.23	948.216	1213.51	642.23																	575.676	235.164
689.275	1294.46	706.444	689.275																	579.079	237.78
1188.91	626.367	809.357	1188.91																	582.482	240.334
946.13	1310.73	464.568	946.13																	585.886	242.826
908.344	853.129	599.317	908.344																	589.289	245.255
1222.39	1211.71	641.414	1222.39																	592.693	247.619
369.401	678.622	789.814	369.401																	596.096	249.918
1023.45	773.804	943.14	1023.45																	599.5	252.151
717.527	1237.61	384.995	717.527																	602.903	254.316
1131.89	741.059	3740.05	1131.89																	606.306	256.414
1198.12	868.439	832.7	1198.12																	609.71	258.444
563.561	812.47	1623.17	563.561																	613.113	260.405
652.91	815.257	749.499	652.91																	616.517	262.297
918.908	541.869	953.531	918.908																	619.92	264.119
1002.26	743.132	1669.24	1002.26																	623.323	265.872
804.347	925.494	623.721	804.347																	626.727	267.554
725.109	1059.17	998.601	725.109																	630.13	269.165
708.073	883.222	397.597	708.073																	633.534	270.707
602.877	900.518	699.566	602.877																	636.937	272.177
723.287	589.948	921.454	723.287																	640.34	273.577
1183.38	943.339	694.229	1183.38																	643.744	274.906
543.398	628.201	745.495	543.398																	647.147	276.165
984.934	955.675	541.516	984.934																	650.551	277.353
641.757	702.462	1178.04	641.757																	653.954	278.471
1186.79	801.717	577.36	1186.79																	657.357	279.519
1006.55	735.223	988.432	1006.55																	660.761	280.497
839.741	1926.09	1060.2	839.741																	664.164	281.406
892.28	678.506	760.673	892.28																	667.568	282.247
889.094	1303.81	496.099	889.094																	670.971	283.018
1238.55	1928.14	725.268	1238.55																	674.374	283.722
939.654	629.912	1074.07	939.654																	677.778	284.358
859.196	2966.85	1876.71	859.196																	681.181	284.927
690.191	833.417	574.047	690.191																	684.585	285.43
1649.46	1962.49	1045.52	1649.46																	687.988	285.868
1642.27	590.678	462.217	1642.27																	691.391	286.24
1232.19	1151.12	841.542	1232.19																	694.795	286.548
677.853	654.429	2162.43	677.853																	698.198	286.792
588.958	847.82	1014.36	588.958																	700	286.896
522.818	608.108	666.473	522.818																	701.602	286.973
584.174	1904.95	1117.08	584.174																	705.005	287.093
1114.77	2544.88	663.861	1114.77																	708.408	287.151
1039.38	692.486	805.244	1039.38																	711.812	287.149
943.09	606.673	531.462	943.09																	715.215	287.087
1153.95	884.223	1099.84	1153.95																	718.619	286.966
1325.37	702.274	631.564	1325.37																	722.022	286.788
776.377	1108.65	1161.42	776.377																	725.425	286.553
1086.73	847.055	1477.51	1086.73																	728.829	286.262
1080.1	665.958	1369.23	1080.1																	732.232	285.917
1204.12	1206.13	566.036	1204.12																	735.636	285.517
662.856	1114.75	555.187	662.856																	739.039	285.064
1477.82	1099.57	673.406	1477.82																	742.442	284.56
1150.46	721.923	442.686	1150.46																	745.846	284.004
1230.64	490.416	607.871	1230.64																	749.249	283.398
872.509	1078.94	577.137	872.509																	752.653	282.744
1083.6	885.615	964.476	1083.6																	756.056	282.042
678.361	897.955	1183.48	678.361																	759.459	281.293
1300.13	1000.91	974.27	1300.13																	762.863	280.498
822.726	657.23	751.45	822.726																	766.266	279.658
750.674	686.286	858.948	750.674																	769.67	278.775
1487.04	831.303	786.53	1487.04																	773.073	277.849
1430.93	1065.84	761.641	1430.93																	776.476	276.882
914.241	809.954	560.512	914.241																	779.88	275.874
1154.63	1111.26	669.322	1154.63																	783.283	274.827
1572.06	1455.24	807.737	1572.06																	786.687	273.741
675.832	809.829	947.826	675.832																	790.09	272.619
595.149	826.477	497.741	595.149																	793.493	271.46
1577.04	628.605	655.587	1577.04																	796.897	270.265
837.154	652.643	1001.7	837.154																	800.3	269.037
3355.21	570.762	982.283	3355.21																	803.704	267.775
772.24	532.783	683.093	772.24																	807.107	266.482
1008.15	1019.21	718.926	1008.15																	810.511	265.157
748.96	511.437	540.906	748.96																	813.914	263.802
888.05	928.593	596.675	888.05																	817.317	262.418
570.394	971.798	549.113	570.394																	820.721	261.007
635.781	983.234	771.667	635.781																	824.124	259.568
555.586	659.388	691.62	555.586																	827.528	258.103
566.982	1058.46	646.466	566.982																	830.931	256.613
587.582	1817.34	518.57	587.582																	834.334	255.099
526.685	504.61	761.95	526.685																	837.738	253.562
576.359	1031.82	958.659	576.359																	841.141	252.003
762.909	580.118	827.521	762.909																	844.545	250.422
663.087	778.843	757.475	663.087																	847.948	248.821
676.668	910.118	480.447	676.668																	851.351	247.201
831.529	676.848	601.507	831.529																	854.755	245.562
660.18	719.841	433.469	660.18																	858.158	243.906
1029.73	678.418	732.686	1029.73																	861.562	242.233
732.192	900.424	794.049	732.192																	864.965	240.544
971.313	601.078	1399.56	971.313																	868.368	238.839
1118.05	574.487	499.206	1118.05																	871.772	237.121
901.414	748.282	1118.75	901.414																	875.175	235.389
1275.89	558.779	508.324	1275.89																	878.579	233.645
1001.61	1353.93	571.75	1001.61																	881.982	231.889
1420.19	649.816	761.509	1420.19																	885.385	230.122
1023.91	909.121	398.505	1023.91																	888.789	228.344
571.049	1173.73	603.341	571.049																	892.192	226.557
776.396	640.828	623.185	776.396																	895.596	224.761
546.479	1032.56	846.18	546.479																	898.999	222.958
622.795	739.898	650.607	622.795																	900	222.426
673.77	887.025	1549.19	673.77																	902.402	221.147
778.327	703.267	779.527	778.327																	905.806	219.329
626.934	941.59	573.574	626.934																	909.209	217.505
843.345	593.089	1040.06	843.345																	912.613	215.676
1513.78	499.495	1230.95	1513.78																	916.016	213.842
1041.15	646.379	716.42	1041.15																	919.419	212.005
1101.44	712.495	491.662	1101.44																	922.823	210.163
699.326	812.187	950.742	699.326																	926.226	208.32
673.458	818.345	538.552	673.458																	929.63	206.473
1261.31	580.93	716.915	1261.31																	933.033	204.626
1281.43	748.021	840.561	1281.43																	936.436	202.777
897.169	718.549	584.359	897.169																	939.84	200.928
566.288	682.971	630.658	566.288																	943.243	199.078
581.303	556.904	770.964	581.303																	946.647	197.23
623.752	685.171	693.052	623.752																	950.05	195.382
	1029.51	486.823	659.338																	953.453	193.536
	1068.34	846.965	796.845																	956.857	191.692
	790.813	872.001	528.867																	960.26	189.85
	690.962	704.908	809.06																	963.664	188.012
	1056.41	470.633	949.768																	967.067	186.177
	870.602	681.872	827.195																	970.47	184.345
	780.079	752.266	912.907																	973.874	182.518
	696.387	1292.34	992.673																	977.277	180.696
	614.344	1028.81	655.025																	980.681	178.879
	799.963	924.4	1023.48																	984.084	177.067
	1238.13	949.074	789.081																	987.487	175.261
	683.528	618.002	1020.55																	990.891	173.461
	1141.03	1148.65	932.067																	994.294	171.668
	943.618	798.042	1230.34																	997.698	169.881
	996.749	813.655	820.237																	1001.1	168.102
	506.96	855.346	795.967																	1004.5	166.33
	529.208	703.033	908.014																	1007.91	164.566
	419.187	385.095	1966.64																	1011.31	162.81
	523.947		1328.51																	1014.71	161.063
	854.87		922.763																	1018.12	159.324
	1197.14		808.481																	1021.52	157.593
	1296.99		907.151																	1024.92	155.872
	997.45		2694.8																	1028.33	154.161
	1235.58		1618.19																	1031.73	152.459
	655.094		841.051																	1035.14	150.766
	729.719		1591.61																	1038.54	149.084
	1675.33		759.88																	1041.94	147.412
	725.163		1083.08																	1045.35	145.75
	575.181		931.16																	1048.75	144.099
	870.603		1062.77																	1052.15	142.459
	521.674		997.351																	1055.56	140.829
	1090.81		819.905																	1058.96	139.211
	2152.55		1079.67																	1062.36	137.604
	669.147		537.038																	1065.77	136.008
	1325.82		945.107																	1069.17	134.424
	978.65		470.503																	1072.57	132.851
	1158.84		707.71																	1075.98	131.29
	769.235		680.593																	1079.38	129.741
	1202.58		639.33																	1082.78	128.203
	1757.53		411.729																	1086.19	126.678
	2325.9		1043.99																	1089.59	125.165
	1807.05		657.292																	1092.99	123.664
	1281.91		996.104																	1096.4	122.175
	1944.75		1306.02																	1099.8	120.699
	1038.86		820.5																	1100	120.613
	2241.09		1484.9																	1103.2	119.235
	1131.65		803.106																	1106.61	117.784
	593.993		609.479																	1110.01	116.345
	1256.53		567.647																	1113.41	114.918
	460.65		840.145																	1116.82	113.505
	806.985		766.084																	1120.22	112.104
	1060.25		750.651																	1123.62	110.715
	762.553		886.195																	1127.03	109.339
	1247.64		1259.59																	1130.43	107.976
	908.327		1376.06																	1133.83	106.626
	2409.74		540.153																	1137.24	105.288
	737.175		567.124																	1140.64	103.963
	790.329		854.153																	1144.04	102.651
	1361.87		1234.79																	1147.45	101.351
	1212.66		633.605																	1150.85	100.065
	1447.03		1026.31																	1154.25	98.7906
	791.146		1201.22																	1157.66	97.5293
	658.571		1757.28																	1161.06	96.2806
	740.832		553.566																	1164.46	95.0446
	738.178		770.604																	1167.87	93.8212
	628.884		941.609																	1171.27	92.6104
	878.094		502.553																	1174.67	91.4122
	967.122		1887.79																	1178.08	90.2265
	1061.26		818.058																	1181.48	89.0533
	1302.3		743.78																	1184.88	87.8925
	1183.47		654.917																	1188.29	86.7442
	1181.15		761.182																	1191.69	85.6082
	577.976		873.47																	1195.1	84.4846
	491.847		1245.85																	1198.5	83.3732
	831.361		511.935																	1201.9	82.274
	1396.75		1117.87																	1205.31	81.1869
	547.285		1427.08																	1208.71	80.112
	896.963		1121.06																	1212.11	79.0491
	1274.05		1433.77																	1215.52	77.9981
	1460.93		748.733																	1218.92	76.9591
	563.383		890.772																	1222.32	75.9319
	802.065		617.989																	1225.73	74.9164
	865.657		440.808																	1229.13	73.9127
	822.453		1247.61																	1232.53	72.9206
	917.914		948.216																	1235.94	71.94
	925.266		1294.46																	1239.34	70.971
	843.868		626.367																	1242.74	70.0133
	984.605		1310.73																	1246.15	69.0669
	902.902		853.129																	1249.55	68.1319
	775.443		1211.71																	1252.95	67.2079
	758.947		678.622																	1256.36	66.2951
	778.82		773.804																	1259.76	65.3933
	1082.55		1237.61																	1263.16	64.5024
	542.743		741.059																	1266.57	63.6223
	893.362		868.439																	1269.97	62.753
	1235.56		812.47																	1273.37	61.8944
	969.275		815.257																	1276.78	61.0464
	1695.76		541.869																	1280.18	60.2088
	892.806		743.132																	1283.58	59.3817
	643.38		925.494																	1286.99	58.565
	823.767		1059.17																	1290.39	57.7584
	1096.11		883.222																	1293.79	56.962
	782.294		900.518																	1297.2	56.1757
	527.284		589.948																	1300	55.5356
	1010.79		943.339																	1300.6	55.3993
	641.547		628.201																	1304	54.6328
	800.61		955.675																	1307.41	53.8762
	1107.3		702.462																	1310.81	53.1292
	724.936		801.717																	1314.21	52.3918
	577.272		735.223																	1317.62	51.664
	957.697		1926.09																	1321.02	50.9456
	825.916		678.506																	1324.42	50.2365
	740.636		1303.81																	1327.83	49.5367
	675.885		1928.14																	1331.23	48.846
	456.592		629.912																	1334.63	48.1645
	638.614		2966.85																	1338.04	47.4919
	867.852		833.417																	1341.44	46.8282
	1133.82		1962.49																	1344.84	46.1733
	577.115		590.678																	1348.25	45.527
	925.161		1151.12																	1351.65	44.8894
	754.417		654.429																	1355.06	44.2604
	595.138		847.82																	1358.46	43.6398
	649.777		608.108																	1361.86	43.0275
	644.086		1904.95																	1365.27	42.4235
	737.145		2544.88																	1368.67	41.8277
	598.659		692.486																	1372.07	41.2399
	945.956		606.673																	1375.48	40.6601
	884.202		884.223																	1378.88	40.0883
	652.258		702.274																	1382.28	39.5242
	657.155		1108.65																	1385.69	38.9679
	1361		847.055																	1389.09	38.4193
	790.318		665.958																	1392.49	37.8782
	945.021		1206.13																	1395.9	37.3445
	1127.29		1114.75																	1399.3	36.8183
	1141.11		1099.57																	1402.7	36.2993
	1139.31		721.923																	1406.11	35.7876
	985.359		490.416																	1409.51	35.283
	1582.38		1078.94																	1412.91	34.7855
	775.771		885.615																	1416.32	34.2949
	354.05		897.955																	1419.72	33.8112
	1397.23		1000.91																	1423.12	33.3344
	384.825		657.23																	1426.53	32.8642
	575.428		686.286																	1429.93	32.4007
	1078.74		831.303																	1433.33	31.9437
	658.761		1065.84																	1436.74	31.4932
	946.78		809.954																	1440.14	31.0491
	562.145		1111.26																	1443.54	30.6114
	634.018		1455.24																	1446.95	30.1799
	914.721		809.829																	1450.35	29.7545
	596.652		826.477																	1453.75	29.3353
	1235.97		628.605																	1457.16	28.922
	770.671		652.643																	1460.56	28.5147
	1100.22		570.762																	1463.96	28.1133
	745.103		532.783																	1467.37	27.7177
	634.686		1019.21																	1470.77	27.3277
	565.993		511.437																	1474.17	26.9435
	535.633		928.593																	1477.58	26.5648
	722.596		971.798																	1480.98	26.1916
	1012.04		983.234																	1484.38	25.8238
	830.885		659.388																	1487.79	25.4614
	715.259		1058.46																	1491.19	25.1043
	820.879		1817.34																	1494.59	24.7524
	956.92		504.61																	1498	24.4056
	900.784		1031.82																	1500	24.204
	1206.92		580.118																	1501.4	24.064
	1251.73		778.843																	1504.8	23.7273
	772.087		910.118																	1508.21	23.3956
	717.273		676.848																	1511.61	23.0689
	739.249		719.841																	1515.02	22.7469
	1243.91		678.418																	1518.42	22.4297
	630.949		900.424																	1521.82	22.1171
	983.823		601.078																	1525.23	21.8092
	385.295		574.487																	1528.63	21.5059
	838.354		748.282																	1532.03	21.2071
	745.57		558.779																	1535.44	20.9127
	1106.38		1353.93																	1538.84	20.6228
	1604.61		649.816																	1542.24	20.3371
	1115.53		909.121																	1545.65	20.0557
	943.472		1173.73																	1549.05	19.7786
	906.38		640.828																	1552.45	19.5055
	661.454		1032.56																	1555.86	19.2366
	719.85		739.898																	1559.26	18.9717
	964.403		887.025																	1562.66	18.7108
	552.635		703.267																	1566.07	18.4538
	632.333		941.59																	1569.47	18.2007
	792.818		593.089																	1572.87	17.9514
	894.121		499.495																	1576.28	17.7059
	964.367		646.379																	1579.68	17.4641
	764.509		712.495																	1583.08	17.2259
	688.85		812.187																	1586.49	16.9914
	1387.16		818.345																	1589.89	16.7604
	700.595		580.93																	1593.29	16.5329
	1291.39		748.021																	1596.7	16.3089
	780.982		718.549																	1600.1	16.0883
	782.294		682.971																	1603.5	15.8711
	1160.48		556.904																	1606.91	15.6571
	818.712		685.171																	1610.31	15.4465
	807.54		1029.51																	1613.71	15.239
	1143.96		1068.34																	1617.12	15.0347
	1095.33		790.813																	1620.52	14.8336
	1185.43		690.962																	1623.92	14.6355
	1553.22		1056.41																	1627.33	14.4405
	760.244		870.602																	1630.73	14.2484
	712.566		780.079																	1634.13	14.0593
	1104.22		696.387																	1637.54	13.8732
	440.585		614.344																	1640.94	13.6898
	850.771		799.963																	1644.34	13.5093
	694.8		1238.13																	1647.75	13.3316
	1318.56		683.528																	1651.15	13.1567
	1736.1		1141.03																	1654.55	12.9844
	568.553		943.618																	1657.96	12.8148
	976.715		996.749																	1661.36	12.6478
	689.009		506.96																	1664.76	12.4834
	1028.33		529.208																	1668.17	12.3216
	1250.51		419.187																	1671.57	12.1623
	1102.63		523.947																	1674.97	12.0054
	536.095		854.87																	1678.38	11.851
	844.597		1197.14																	1681.78	11.6989
	680.263		1296.99																	1685.19	11.5493
	1274.28		997.45																	1688.59	11.4019
	905.351		1235.58																	1691.99	11.2569
	1040.04		655.094																	1695.4	11.1141
	1646.55		729.719																	1698.8	10.9736
	1948.95		1675.33																	1700	10.9245
	720.12		725.163																	1702.2	10.8352
	562.861		575.181																	1705.61	10.699
	1175.71		870.603																	1709.01	10.5649
	556.18		521.674																	1712.41	10.433
	1114.35		1090.81																	1715.82	10.3031
	501.921		2152.55																	1719.22	10.1752
	561.211		669.147																	1722.62	10.0493
	896.424		1325.82																	1726.03	9.9254
	1744.68		978.65																	1729.43	9.80344
	931.311		1158.84																	1732.83	9.6834
	1256.9		769.235																	1736.24	9.56524
	636.639		1202.58																	1739.64	9.44893
	1228.37		1757.53																	1743.04	9.33446
	720.139		2325.9																	1746.45	9.22178
	669.071		1807.05																	1749.85	9.11088
	828.413		1281.91																	1753.25	9.00173
	2153.66		1944.75																	1756.66	8.89429
	1180.78		1038.86																	1760.06	8.78855
	775.575		2241.09																	1763.46	8.68447
	568.168		1131.65																	1766.87	8.58204
	871.835		593.993																	1770.27	8.48122
	703.801		1256.53																	1773.67	8.382
	900.486		460.65																	1777.08	8.28434
	1176.17		806.985																	1780.48	8.18823
	904.413		1060.25																	1783.88	8.09363
	1114.9		762.553																	1787.29	8.00054
	786.323		1247.64																	1790.69	7.90891
	726.341		908.327																	1794.09	7.81874
	1191.17		2409.74																	1797.5	7.73
	684.565		737.175																	1800.9	7.64266
	1507.02		790.329																	1804.3	7.55671
	768.365		1361.87																	1807.71	7.47212
	1033.24		1212.66																	1811.11	7.38887
	1234.84		1447.03																	1814.51	7.30695
	1124.61		791.146																	1817.92	7.22632
	678.156		658.571																	1821.32	7.14698
	696.143		740.832																	1824.72	7.0689
	873.488		738.178																	1828.13	6.99206
	714.527		628.884																	1831.53	6.91644
	851.719		878.094																	1834.93	6.84202
	1413.91		967.122																	1838.34	6.76879
	881.786		1061.26																	1841.74	6.69672
	434.158		1302.3																	1845.15	6.62581
	559.785		1183.47																	1848.55	6.55602
	1090.98		1181.15																	1851.95	6.48734
	841.274		577.976																	1855.36	6.41976
	1200.82		491.847																	1858.76	6.35326
	781.991		831.361																	1862.16	6.28782
	447.737		1396.75																	1865.57	6.22342
	880.086		547.285																	1868.97	6.16005
	835.828		896.963																	1872.37	6.09769
	571.84		1274.05																	1875.78	6.03633
	702.893		1460.93																	1879.18	5.97595
	873.16		563.383																	1882.58	5.91653
	532.406		802.065																	1885.99	5.85806
	1147.8		865.657																	1889.39	5.80053
	637.78		822.453																	1892.79	5.74391
	658.323		917.914																	1896.2	5.68821
	923.522		925.266																	1899.6	5.63339
	496.675		843.868																	1900	5.627
	897.412		984.605																	1903	5.57945
	536.76		902.902																	1906.41	5.52638
	609.111		775.443																	1909.81	5.47415
	658.684		758.947																	1913.21	5.42276
	600.245		778.82																	1916.62	5.3722
	457.26		1082.55																	1920.02	5.32244
	1017.93		542.743																	1923.42	5.27348
	714.019		893.362																	1926.83	5.22531
	1049.14		1235.56																	1930.23	5.17791
	859.782		969.275																	1933.63	5.13126
	1189.52		1695.76																	1937.04	5.08537
	819.195		892.806																	1940.44	5.04021
	1062.05		643.38																	1943.84	4.99578
	617.278		823.767																	1947.25	4.95206
	608.859		1096.11																	1950.65	4.90904
	2524.19		782.294																	1954.05	4.86671
	1062.6		527.284																	1957.46	4.82506
	980.183		1010.79																	1960.86	4.78408
	915.259		641.547																	1964.26	4.74376
	937.782		800.61																	1967.67	4.70409
	467.002		1107.3																	1971.07	4.66505
	739.173		724.936																	1974.47	4.62664
	669.2		577.272																	1977.88	4.58885
	1290.59		957.697																	1981.28	4.55166
	728.233		825.916																	1984.68	4.51508
	369.88		740.636																	1988.09	4.47908
	852.224		675.885																	1991.49	4.44366
	508.44		456.592																	1994.89	4.4088
	658.008		638.614																	1998.3	4.37451
	631.462		867.852																	2001.7	4.34077
	1136.67		1133.82																	2005.11	4.30758
	708.626		577.115																	2008.51	4.27491
			925.161																	2011.91	4.24278
			754.417																	2015.32	4.21115
			595.138																	2018.72	4.18004
			649.777																	2022.12	4.14943
			644.086																	2025.53	4.11931
			737.145																	2028.93	4.08968
			598.659																	2032.33	4.06052
			945.956																	2035.74	4.03183
			884.202																	2039.14	4.00361
			652.258																	2042.54	3.97583
			657.155																	2045.95	3.94851
			1361																	2049.35	3.92162
			790.318																	2052.75	3.89517
			945.021																	2056.16	3.86915
			1127.29																	2059.56	3.84354
			1141.11																	2062.96	3.81834
			1139.31																	2066.37	3.79355
			985.359																	2069.77	3.76916
			1582.38																	2073.17	3.74517
			775.771																	2076.58	3.72156
			354.05																	2079.98	3.69833
			1397.23																	2083.38	3.67547
			384.825																	2086.79	3.65298
			575.428																	2090.19	3.63085
			1078.74																	2093.59	3.60908
			658.761																	2097	3.58766
			946.78																	2100	3.56905
			562.145																	2100.4	3.56659
			634.018																	2103.8	3.54585
			914.721																	2107.21	3.52545
			596.652																	2110.61	3.50538
			1235.97																	2114.01	3.48563
			770.671																	2117.42	3.4662
			1100.22																	2120.82	3.44708
			745.103																	2124.22	3.42827
			634.686																	2127.63	3.40976
			565.993																	2131.03	3.39155
			535.633																	2134.43	3.37364
			722.596																	2137.84	3.35601
			1012.04																	2141.24	3.33866
			830.885																	2144.64	3.3216
			715.259																	2148.05	3.30481
			820.879																	2151.45	3.28829
			956.92																	2154.85	3.27203
			900.784																	2158.26	3.25604
			1206.92																	2161.66	3.24031
			1251.73																	2165.07	3.22483
			772.087																	2168.47	3.20959
			717.273																	2171.87	3.19461
			739.249																	2175.28	3.17986
			1243.91																	2178.68	3.16535
			630.949																	2182.08	3.15108
			983.823																	2185.49	3.13703
			385.295																	2188.89	3.12321
			838.354																	2192.29	3.10961
			745.57																	2195.7	3.09624
			1106.38																	2199.1	3.08307
			1604.61																	2202.5	3.07012
			1115.53																	2205.91	3.05738
			943.472																	2209.31	3.04484
			906.38																	2212.71	3.0325
			661.454																	2216.12	3.02036
			719.85																	2219.52	3.00842
			964.403																	2222.92	2.99667
			552.635																	2226.33	2.98511
			632.333																	2229.73	2.97373
			792.818																	2233.13	2.96254
			894.121																	2236.54	2.95152
			964.367																	2239.94	2.94069
			764.509																	2243.34	2.93003
			688.85																	2246.75	2.91953
			1387.16																	2250.15	2.90921
			700.595																	2253.55	2.89905
			1291.39																	2256.96	2.88906
			780.982																	2260.36	2.87923
			782.294																	2263.76	2.86955
			1160.48																	2267.17	2.86003
			818.712																	2270.57	2.85066
			807.54																	2273.97	2.84145
			1143.96																	2277.38	2.83238
			1095.33																	2280.78	2.82346
			1185.43																	2284.18	2.81468
			1553.22																	2287.59	2.80604
			760.244																	2290.99	2.79754
			712.566																	2294.39	2.78917
			1104.22																	2297.8	2.78094
			440.585																	2300	2.77569
			850.771																	2301.2	2.77284
			694.8																	2304.6	2.76487
			1318.56																	2308.01	2.75703
			1736.1																	2311.41	2.74932
			568.553																	2314.81	2.74173
			976.715																	2318.22	2.73426
			689.009																	2321.62	2.72691
			1028.33																	2325.03	2.71967
			1250.51																	2328.43	2.71256
			1102.63																	2331.83	2.70556
			536.095																	2335.24	2.69867
			844.597																	2338.64	2.69188
			680.263																	2342.04	2.68521
			1274.28																	2345.45	2.67865
			905.351																	2348.85	2.67219
			1040.04																	2352.25	2.66583
			1646.55																	2355.66	2.65958
			1948.95																	2359.06	2.65342
			720.12																	2362.46	2.64737
			562.861																	2365.87	2.64141
			1175.71																	2369.27	2.63554
			556.18																	2372.67	2.62977
			1114.35																	2376.08	2.62409
			501.921																	2379.48	2.61851
			561.211																	2382.88	2.61301
			896.424																	2386.29	2.6076
			1744.68																	2389.69	2.60227
			931.311																	2393.09	2.59703
			1256.9																	2396.5	2.59188
			636.639																	2399.9	2.5868
			1228.37																	2403.3	2.58181
			720.139																	2406.71	2.5769
			669.071																	2410.11	2.57207
			828.413																	2413.51	2.56731
			2153.66																	2416.92	2.56263
			1180.78																	2420.32	2.55802
			775.575																	2423.72	2.55349
			568.168																	2427.13	2.54903
			871.835																	2430.53	2.54464
			703.801																	2433.93	2.54032
			900.486																	2437.34	2.53606
			1176.17																	2440.74	2.53188
			904.413																	2444.14	2.52776
			1114.9																	2447.55	2.52371
			786.323																	2450.95	2.51973
			726.341																	2454.35	2.5158
			1191.17																	2457.76	2.51194
			684.565																	2461.16	2.50814
			1507.02																	2464.56	2.5044
			768.365																	2467.97	2.50072
			1033.24																	2471.37	2.4971
			1234.84																	2474.77	2.49354
			1124.61																	2478.18	2.49003
			678.156																	2481.58	2.48658
			696.143																	2484.98	2.48318
			873.488																	2488.39	2.47984
			714.527																	2491.79	2.47655
			851.719																	2495.2	2.47331
			1413.91																	2498.6	2.47013
			881.786																	2500	2.46883
			434.158																	2502	2.46699
			559.785																	2505.41	2.4639
			1090.98																	2508.81	2.46087
			841.274																	2512.21	2.45788
			1200.82																	2515.62	2.45494
			781.991																	2519.02	2.45204
			447.737																	2522.42	2.44919
			880.086																	2525.83	2.44639
			835.828																	2529.23	2.44363
			571.84																	2532.63	2.44091
			702.893																	2536.04	2.43824
			873.16																	2539.44	2.43561
			532.406																	2542.84	2.43302
			1147.8																	2546.25	2.43047
			637.78																	2549.65	2.42796
			658.323																	2553.05	2.4255
			923.522																	2556.46	2.42307
			496.675																	2559.86	2.42068
			897.412																	2563.26	2.41832
			536.76																	2566.67	2.41601
			609.111																	2570.07	2.41373
			658.684																	2573.47	2.41149
			600.245																	2576.88	2.40928
			457.26																	2580.28	2.4071
			1017.93																	2583.68	2.40497
			714.019																	2587.09	2.40286
			1049.14																	2590.49	2.40079
			859.782																	2593.89	2.39875
			1189.52																	2597.3	2.39674
			819.195																	2600.7	2.39477
			1062.05																	2604.1	2.39282
			617.278																	2607.51	2.39091
			608.859																	2610.91	2.38903
			2524.19																	2614.31	2.38717
			1062.6																	2617.72	2.38535
			980.183																	2621.12	2.38355
			915.259																	2624.52	2.38178
			937.782																	2627.93	2.38004
			467.002																	2631.33	2.37833
			739.173																	2634.73	2.37664
			669.2																	2638.14	2.37498
			1290.59																	2641.54	2.37335
			728.233																	2644.94	2.37174
			369.88																	2648.35	2.37016
			852.224																	2651.75	2.3686
			508.44																	2655.16	2.36707
			658.008																	2658.56	2.36556
			631.462																	2661.96	2.36408
			1136.67																	2665.37	2.36261
			708.626																	2668.77	2.36117
			493.647																	2672.17	2.35976
			1001.44																	2675.58	2.35836
			452.765																	2678.98	2.35699
			477.007																	2682.38	2.35564
			958.396																	2685.79	2.35431
			831.725																	2689.19	2.353
			783.845																	2692.59	2.35171
			541.87																	2696	2.35044
			617.627																	2699.4	2.34919
			776.318																	2700	2.34898
			810.587																	2702.8	2.34796
			650.442																	2706.21	2.34675
			943.342																	2709.61	2.34556
			831.416																	2713.01	2.34439
			492.512																	2716.42	2.34324
			523.621																	2719.82	2.3421
			604.916																	2723.22	2.34098
			663.36																	2726.63	2.33988
			576.172																	2730.03	2.3388
			1051.97																	2733.43	2.33773
			944.775																	2736.84	2.33668
			654.851																	2740.24	2.33565
			813.992																	2743.64	2.33463
			874.761																	2747.05	2.33363
			444.29																	2750.45	2.33264
			840.49																	2753.85	2.33167
			838.293																	2757.26	2.33071
			639.699																	2760.66	2.32977
			625.485																	2764.06	2.32884
			848.378																	2767.47	2.32793
			707.747																	2770.87	2.32703
			862.029																	2774.27	2.32615
			525.495																	2777.68	2.32528
			641.523																	2781.08	2.32442
			502.041																	2784.48	2.32358
			869.442																	2787.89	2.32275
			501.267																	2791.29	2.32193
			808.385																	2794.69	2.32113
			823.908																	2798.1	2.32033
			1062.96																	2801.5	2.31955
			1404.49																	2804.9	2.31879
			689.092																	2808.31	2.31803
			561.073																	2811.71	2.31729
			754.841																	2815.12	2.31655
			741.376																	2818.52	2.31583
			1077.46																	2821.92	2.31512
			1045.23																	2825.33	2.31442
			632.91																	2828.73	2.31373
			753.856																	2832.13	2.31306
			639.678																	2835.54	2.31239
			737.615																	2838.94	2.31173
			607.816																	2842.34	2.31108
			644.822																	2845.75	2.31045
			505.325																	2849.15	2.30982
			1024.61																	2852.55	2.3092
			519.246																	2855.96	2.30859
			706.618																	2859.36	2.308
			568.074																	2862.76	2.30741
			458.604																	2866.17	2.30683
			1317.95																	2869.57	2.30626
			717.469																	2872.97	2.30569
			712.012																	2876.38	2.30514
			591.14																	2879.78	2.30459
			633.553																	2883.18	2.30406
			1109.84																	2886.59	2.30353
			1027.33																	2889.99	2.30301
			576.739																	2893.39	2.30249
			1252.97																	2896.8	2.30199
			584.023																	2900	2.30152
			628.347																	2900.2	2.30149
			632.908																	2903.6	2.301
			531.744																	2907.01	2.30052
			585.828																	2910.41	2.30005
			728.285																	2913.81	2.29958
			1195.24																	2917.22	2.29912
			665.938																	2920.62	2.29867
			577.917																	2924.02	2.29822
			2041.47																	2927.43	2.29778
			542.738																	2930.83	2.29735
			531.911																	2934.23	2.29692
			1119.02																	2937.64	2.2965
			815.426																	2941.04	2.29609
			604.724																	2944.44	2.29569
			696.16																	2947.85	2.29529
			1213.51																	2951.25	2.29489
			706.444																	2954.65	2.2945
			809.357																	2958.06	2.29412
			464.568																	2961.46	2.29374
			599.317																	2964.86	2.29337
			641.414																	2968.27	2.29301
			789.814																	2971.67	2.29265
			943.14																	2975.08	2.2923
			384.995																	2978.48	2.29195
			3740.05																	2981.88	2.2916
			832.7																	2985.29	2.29127
			1623.17																	2988.69	2.29093
			749.499																	2992.09	2.2906
			953.531																	2995.5	2.29028
			1669.24																	2998.9	2.28996
			623.721																	3002.3	2.28965
			998.601																	3005.71	2.28934
			397.597																	3009.11	2.28904
			699.566																	3012.51	2.28874
			921.454																	3015.92	2.28845
			694.229																	3019.32	2.28816
			745.495																	3022.72	2.28787
			541.516																	3026.13	2.28759
			1178.04																	3029.53	2.28731
			577.36																	3032.93	2.28704
			988.432																	3036.34	2.28677
			1060.2																	3039.74	2.28651
			760.673																	3043.14	2.28625
			496.099																	3046.55	2.28599
			725.268																	3049.95	2.28574
			1074.07																	3053.35	2.28549
			1876.71																	3056.76	2.28524
			574.047																	3060.16	2.285
			1045.52																	3063.56	2.28476
			462.217																	3066.97	2.28453
			841.542																	3070.37	2.2843
			2162.43																	3073.77	2.28407
			1014.36																	3077.18	2.28385
			666.473																	3080.58	2.28363
			1117.08																	3083.98	2.28341
			663.861																	3087.39	2.2832
			805.244																	3090.79	2.28299
			531.462																	3094.19	2.28278
			1099.84																	3097.6	2.28258
			631.564																	3100	2.28243
			1161.42																	3101	2.28237
			1477.51																	3104.4	2.28218
			1369.23																	3107.81	2.28198
			566.036																	3111.21	2.28179
			555.187																	3114.61	2.2816
			673.406																	3118.02	2.28141
			442.686																	3121.42	2.28123
			607.871																	3124.82	2.28105
			577.137																	3128.23	2.28087
			964.476																	3131.63	2.2807
			1183.48																	3135.04	2.28052
			974.27																	3138.44	2.28035
			751.45																	3141.84	2.28018
			858.948																	3145.25	2.28002
			786.53																	3148.65	2.27986
			761.641																	3152.05	2.2797
			560.512																	3155.46	2.27954
			669.322																	3158.86	2.27938
			807.737																	3162.26	2.27923
			947.826																	3165.67	2.27908
			497.741																	3169.07	2.27893
			655.587																	3172.47	2.27878
			1001.7																	3175.88	2.27864
			982.283																	3179.28	2.2785
			683.093																	3182.68	2.27836
			718.926																	3186.09	2.27822
			540.906																	3189.49	2.27808
			596.675																	3192.89	2.27795
			549.113																	3196.3	2.27782
			771.667																	3199.7	2.27769
			691.62																	3203.1	2.27756
			646.466																	3206.51	2.27744
			518.57																	3209.91	2.27731
			761.95																	3213.31	2.27719
			958.659																	3216.72	2.27707
			827.521																	3220.12	2.27695
			757.475																	3223.52	2.27683
			480.447																	3226.93	2.27672
			601.507																	3230.33	2.27661
			433.469																	3233.73	2.27649
			732.686																	3237.14	2.27638
			794.049																	3240.54	2.27628
			1399.56																	3243.94	2.27617
			499.206																	3247.35	2.27606
			1118.75																	3250.75	2.27596
			508.324																	3254.15	2.27586
			571.75																	3257.56	2.27576
			761.509																	3260.96	2.27566
			398.505																	3264.36	2.27556
			603.341																	3267.77	2.27546
			623.185																	3271.17	2.27537
			846.18																	3274.57	2.27528
			650.607																	3277.98	2.27518
			1549.19																	3281.38	2.27509
			779.527																	3284.78	2.275
			573.574																	3288.19	2.27492
			1040.06																	3291.59	2.27483
			1230.95																	3294.99	2.27475
			716.42																	3298.4	2.27466
			491.662																	3300	2.27462
			950.742																	3301.8	2.27458
			538.552																	3305.21	2.2745
			716.915																	3308.61	2.27442
			840.561																	3312.01	2.27434
			584.359																	3315.42	2.27426
			630.658																	3318.82	2.27418
			770.964																	3322.22	2.27411
			693.052																	3325.63	2.27403
			486.823																	3329.03	2.27396
			846.965																	3332.43	2.27389
			872.001																	3335.84	2.27381
			704.908																	3339.24	2.27374
			470.633																	3342.64	2.27367
			681.872																	3346.05	2.27361
			752.266																	3349.45	2.27354
			1292.34																	3352.85	2.27347
			1028.81																	3356.26	2.27341
			924.4																	3359.66	2.27334
			949.074																	3363.06	2.27328
			618.002																	3366.47	2.27322
			1148.65																	3369.87	2.27316
			798.042																	3373.27	2.27309
			813.655																	3376.68	2.27304
			855.346																	3380.08	2.27298
			703.033																	3383.48	2.27292
			385.095																	3386.89	2.27286
																				3390.29	2.2728
																				3393.69	2.27275
																				3397.1	2.27269
																				3400.5	2.27264
																				3403.9	2.27259
																				3407.31	2.27254
																				3410.71	2.27248
																				3414.11	2.27243
																				3417.52	2.27238
																				3420.92	2.27233
																				3424.32	2.27228
																				3427.73	2.27224
																				3431.13	2.27219
																				3434.53	2.27214
																				3437.94	2.2721
																				3441.34	2.27205
																				3444.74	2.27201
																				3448.15	2.27196
																				3451.55	2.27192
																				3454.95	2.27188
																				3458.36	2.27184
																				3461.76	2.27179
																				3465.17	2.27175
																				3468.57	2.27171
																				3471.97	2.27167
																				3475.38	2.27163
																				3478.78	2.2716
																				3482.18	2.27156
																				3485.59	2.27152
																				3488.99	2.27148
																				3492.39	2.27145
																				3495.8	2.27141
																				3499.2	2.27138
																				3500	2.27137
																				3502.6	2.27134
																				3506.01	2.27131
																				3509.41	2.27127
																				3512.81	2.27124
																				3516.22	2.27121
																				3519.62	2.27118
																				3523.02	2.27114
																				3526.43	2.27111
																				3529.83	2.27108
																				3533.23	2.27105
																				3536.64	2.27102
																				3540.04	2.27099
																				3543.44	2.27096
																				3546.85	2.27093
																				3550.25	2.27091
																				3553.65	2.27088
																				3557.06	2.27085
																				3560.46	2.27082
																				3563.86	2.2708
																				3567.27	2.27077
																				3570.67	2.27074
																				3574.07	2.27072
																				3577.48	2.27069
																				3580.88	2.27067
																				3584.28	2.27064
																				3587.69	2.27062
																				3591.09	2.2706
																				3594.49	2.27057
																				3597.9	2.27055
																				3601.3	2.27053
																				3604.7	2.2705
																				3608.11	2.27048
																				3611.51	2.27046
																				3614.91	2.27044
																				3618.32	2.27042
																				3621.72	2.2704
																				3625.13	2.27038
																				3628.53	2.27036
																				3631.93	2.27034
																				3635.34	2.27032
																				3638.74	2.2703
																				3642.14	2.27028
																				3700	2.26999

## Sheet: Figure 4
SIMULATION DATA
ANGLE		DIFF COEFFI	REP1	REP2	REP3	REP4	REP5
L=26		5	0.000497016	0.000551792	0.000352995	0.00052516	0.000509938
		10	0.000545404	0.00044584	0.000863642	0.000247341	0.000398194
		20	0.000485069	0.000355449	0.000346947	0.000432519	0.000500885
		50	0.000306805	0.000318405	0.000368908	0.000315507	0.000410922
		80	0.000305792	0.000343084	0.000347077	0.00026212	0.000297047
		100	0.000371799	0.000273361	0.000331381	0.000334747	0.000333724
		300	0.000604228	0.000431949	0.000753172	0.000371818	0.000545126
		500	0.000582807	0.00066503	0.00044175	0.000303239	0.000745604
		1000	0.000550723	0.000640071	0.000309614	0.000563932	0.000672037
		DIFF COEFFI	REP1	REP2	REP3	REP4	REP5
L=46		5	0.0002498	0.00035495	0.000268323	0.000421083	0.000347956
		10	0.000221602	0.000356264	0.000270554	0.000329239	0.000324207
		20	0.000181534	0.00016098	0.000228471	0.000286443	0.000156486
		50	0.000208116	0.000128444	0.00013975	0.000123844	0.000243524
		80	0.000173342	0.000115573	0.000185893	0.000122635	0.000262114
		100	0.00015287	0.00012267	0.00025085	0.000137279	0.000161133
		300	0.000257811	0.000244364	0.000261274	0.000350971	0.000196367
		500	0.000438895	0.000344846	0.000434673	0.000353638	0.000320114
		1000	0.000183771	0.000178961	0.000237702	0.000415714	0.000437525
	DIFF COEFFI	REP1	REP2	REP3	REP4	REP5
Length	10	0.000886547	0.000761271	0.000612461	0.000896275	0.000648663
Theta 100	36	0.000283673	0.000175258	0.000110499	0.000172696	0.000289413
	56	0.000156938	0.000119174	0.000243573	5.82124e-05	9.78396e-05
	66	0.000102528	0.000179349	0.000113829	0.00020098	0.000114497
	86	0.000135775	0.000166166	9.71045e-05	7.96439e-05	9.47094e-05
	126	0.000154245	0.00020643	8.26246e-05	0.000105752	6.19518e-05
	DIFF COEFFI	REP1	REP2	REP3	REP4	REP5
Theta 500	10	0.000840501	0.000760552	0.00088175	0.000884285	0.00109707
	36	0.000289778	0.00049109	0.00031136	0.000413032	0.000293027
	56	0.000263615	0.00016671	0.00032254	0.000222447	0.000255931
	66	0.00030009	0.000170924	0.000394096	0.00028507	0.00031918
	86	0.000174766	0.000141233	0.000299556	0.00016829	0.000242099
	126	7.54933e-05	9.99061e-05	6.27522e-05	0.000123304	0.00029145
Epsilon	DIFF COEFFI	REP1	REP2	REP3	REP4	REP5
L=26	1	0.000732081	0.00051575	0.000518494	0.00044645	0.000475597
Theta=100	3	0.000184686	0.000128486	0.000149088	0.000184054	0.000203247
	5	0.000153525	0.000104832	9.86635e-05	0.000132868	0.000169856
	8	0.0001809	6.3e-05	6.80695e-05	0.000187777	0.000101941
	10	0.000185367	6.94849e-05	0.000103165	2.53283e-05	6.20976e-05
	15	3.28657e-06	7.74361e-07	1.98196e-06	1.93514e-06	1.27586e-06
NECK SYSTEM
Neck														Neck Range 8
Radius	7	1.07349e-05	9.17994e-06	1.01502e-05	1.26769e-05	1.14198e-05	1.0596e-05	1.30608e-05	1.09709e-05	1.50581e-05	9.33456e-06		1.13182e-05	1.81761e-06		100	100	100	99.6201	99.7001	99.98	99.6801	100	99.1802	100
	8	2.01915e-05	2.0092e-05	1.36135e-05	1.35264e-05	1.30715e-05	1.98149e-05	1.46094e-05	1.97334e-05	1.39227e-05	3.16741e-05		1.80249e-05	5.71662e-06		99.0002	99.2002	99.9	99.98	99.98	99.3601	99.86	98.4403	99.4201	98.6003
	10	3.16287e-05	2.70421e-05	3.13526e-05	2.51972e-05	3.07022e-05	3.117e-05	3.04903e-05	2.5256e-05	2.33726e-05	3.98363e-05		2.96048e-05	4.71427e-06		97.7005	99.5401	98.4803	99.98	97.4205	99.76	97.0406	99.2002	99.1402	98.3403
	13	6.8196e-05	4.46805e-05	3.6253e-05	3.02149e-05	7.6819e-05	4.25076e-05	0.00013316	2.82113e-05	5.97115e-05	2.32298e-05		5.42984e-05	3.28833e-05		93.7812	94.2012	98.7802	98.9802	92.4415	89.1622	82.8454	99.0401	93.8812	98.7403
Width	20	1.44684e-05	1.67075e-06	4.5126e-06	4.5126e-06	1.58382e-06	1.74753e-06	6.91414e-06	4.94391e-06	6.70571e-06	2.88197e-06		4.99415e-06	3.86611e-06		99.2401	100	99.94	99.94	100	100	99.58	99.92	99.78	99.98
	80	2.14432e-05	2.4317e-05	1.91938e-05	2.13551e-05	1.88724e-05	1.78003e-05	2.02363e-05	2.16e-05	1.91839e-05	2.25879e-05		2.0659e-05	1.97067e-06		99.52	99.3801	100	99.5601	100	100	99.8	99.74	99.98	99.3201
	100	2.29546e-05	2.36589e-05	1.98008e-05	1.83457e-05	1.89109e-05	1.84926e-05	2.06615e-05	2.89322e-05	2.24313e-05	3.10933e-05		2.25282e-05	4.39228e-06		99.74	99.72	99.9	99.4401	99.72	99.98	99.72	99.4201	99.7001	98.9
														Neck Range 2.6		neck_start_local = neck_center - neck_analysis_width/6
																neck_end_local = neck_center + neck_analysis_width/6
														Radius	7	99.2401	99.66	99.2	98.94	99.0602	99.2801	99.0002	98.9402	98.2203	99.62
															8	98.0803	97.74	98.1403	97.8204	97.6605	97.8604	98.4403	95.6208	97.8604	97.64
															10	76.8246	76.504	77.7644	78.5242	74.92	76.7646	81.7836	78.444	82.4635	84.6031
															13	44.871	50.389	46.2107	55.109	42.891	34.333	31.5736	62.2875	50.7099	57.9284
														Width	20	98.8202	99.8	99.3001	99.92	99.76	99.82	98.8602	99.0801	99.0402	99.2001
															80	73.425	67.4265	69.906	72.2655	69.6061	71.4257	68.1864	69.3461	71.3457	64.6071
															100	64.2871	60.148	67.7264	60.647	62.3875	65.7868	70.4459	68.0063	59.228	62.0276

[truncated: 32 more sheets: Figure 5d,i, Figure 5e, Figure 5f, Figure5g, Figure 5h, Figure 5k, Figure 5l, Figure 6a,c, Figure 6b, Figure 6e, Figure 6f, Figure 6i,j, Figure 7b, Figure 7c, Figure 7d, Figure 7e, Figure 7l, Figure S1d, FigureS1e, Figure S1f …]
